# Supplementary material for: Telomere length and brain imaging phenotypes in UK Biobank
Source: PLoS One. 2023 Mar 22;18(3):e0282363. doi: 10.1371/journal.pone.0282363 (PMC10032499; doi:10.1371/journal.pone.0282363)
Supplement: S1 Table — (XLSX) [file pone.0282363.s003.xlsx]

## Sheet: Sheet1
STable 1:Baseline characteristics of samples
	Imaging subset	Wider UKB for disease analysis
	N=31,661	N=387,042
Age, years	55.30±7.50	56.59±8.06
Females, n(%)	16,808(53.08)	200,095(51.70)
Townsend Deprivation Index	-1.92±2.71	-1.41±3.01
College or university degree, n(%)	14,687(49.46)	130,759(40.10)
Current smoker, n(%)	1898(5.99)	39,678(10.25)
Weekly alcohol intake, units	17.48±15.71	17.04±17.94
Body mass index, kg/m2	26.50±4.17	27.25±4.60
Dementia cases, n(%)	53(0.17)	5741(1.48)
Variables measured at baseline with the exception of dementia cases which refer to incident cases over study.
Abbreviations: n - number, kg - kilograms, m - meters
