# Supplementary material for: Telomere length and brain imaging phenotypes in UK Biobank
Source: PLoS One. 2023 Mar 22;18(3):e0282363. doi: 10.1371/journal.pone.0282363 (PMC10032499; doi:10.1371/journal.pone.0282363)
Supplement: S2 Table — (XLSX) [file pone.0282363.s004.xlsx]

## Sheet: STable 2 idp ass.csv
STable 2: Associations between leucocyte telomere length and individual image-derived phenotypes.
		Level 1 confound adjustment				Level 2 confound adjustment
		(Image-related, age, age^2, age^3, sex, age*sex)				(Level 1+ leucocytes, alcohol, smoking, BMI, genetic ancestry)
	Image-derived phenotype	estimate	std.error	t statistic	p value	estimate	std.error	t statistic	p value
1	IDP_T1_SIENAX_peripheral_grey_normalised_volume	0.0138179	0.00405493	3.40768	0.000655993	0.0144	0.00434	3.32	0.000908	Estimates represent S.D. change in IDP for 1 S.D. increase LTL
2	IDP_T1_SIENAX_peripheral_grey_unnormalised_volume	0.0098821	0.0028073	3.52014	0.00043193	0.0101	0.00301	3.36	0.000775	Abbreviations: IDP - image-derived phenotype, LTL - leucocyte telomere length,
3	IDP_T1_SIENAX_CSF_normalised_volume	-0.0208304	0.00463978	-4.48952	7.16389e-06	-0.0194	0.005	-3.87	0.000109
4	IDP_T1_SIENAX_CSF_unnormalised_volume	-0.0191649	0.00427549	-4.48251	7.40319e-06	-0.0178	0.00461	-3.86	0.000114
5	IDP_T1_SIENAX_grey_normalised_volume	0.0106616	0.00378728	2.8151	0.00487927	0.0108	0.00405	2.67	0.00753
6	IDP_T1_SIENAX_grey_unnormalised_volume	0.00759594	0.00254649	2.9829	0.0028575	0.00752	0.00273	2.75	0.00591
7	IDP_T1_SIENAX_white_normalised_volume	0.0221854	0.00503682	4.40464	1.06311e-05	0.0193	0.00543	3.56	0.000365
8	IDP_T1_SIENAX_white_unnormalised_volume	0.0113525	0.00262059	4.33203	1.48202e-05	0.00983	0.00282	3.48	0.000499
9	IDP_T1_SIENAX_brain-normalised_volume	0.0193987	0.00434638	4.46319	8.10314e-06	0.0179	0.00466	3.83	0.000127
10	IDP_T1_SIENAX_brain-unnormalised_volume	0.00999561	0.00223723	4.46785	7.92865e-06	0.0091	0.0024	3.79	0.000153
11	IDP_T1_FIRST_left_thalamus_volume	0.00923873	0.00393106	2.35019	0.01877	0.00657	0.00424	1.55	0.121
12	IDP_T1_FIRST_right_thalamus_volume	0.0095947	0.00383676	2.50073	0.0123989	0.00731	0.00414	1.77	0.077
13	IDP_T1_FIRST_left_caudate_volume	-0.00743725	0.00470246	-1.58157	0.113758	-0.0103	0.00508	-2.03	0.0419
14	IDP_T1_FIRST_right_caudate_volume	-0.00899612	0.00474869	-1.89444	0.0581756	-0.0109	0.00514	-2.11	0.0347
15	IDP_T1_FIRST_left_putamen_volume	0.00212819	0.00439366	0.484378	0.628121	-0.000503	0.00476	-0.106	0.916
16	IDP_T1_FIRST_right_putamen_volume	0.00251078	0.00438004	0.573232	0.566491	-0.00125	0.00475	-0.264	0.792
17	IDP_T1_FIRST_left_pallidum_volume	-0.000108546	0.00493381	-0.0220004	0.982448	-0.00242	0.00533	-0.453	0.651
18	IDP_T1_FIRST_right_pallidum_volume	0.00293225	0.00490997	0.597204	0.550376	0.00192	0.00531	0.361	0.718
19	IDP_T1_FIRST_left_hippocampus_volume	0.0116188	0.00507736	2.28835	0.0221241	0.00962	0.00552	1.74	0.0814
20	IDP_T1_FIRST_right_hippocampus_volume	0.012237	0.00500898	2.44302	0.0145706	0.0111	0.00545	2.04	0.0415
21	IDP_T1_FIRST_left_amygdala_volume	-0.001343	0.00534214	-0.251397	0.801509	-0.00111	0.0058	-0.191	0.848
22	IDP_T1_FIRST_right_amygdala_volume	-0.00217668	0.00541461	-0.402001	0.687686	-0.00174	0.0059	-0.295	0.768
23	IDP_T1_FIRST_left_accumbens_volume	0.010115	0.00501921	2.01526	0.0438857	0.0078	0.00544	1.43	0.152
24	IDP_T1_FIRST_right_accumbens_volume	0.0114855	0.00497164	2.3102	0.0208834	0.0116	0.00537	2.16	0.031
25	IDP_T1_FIRST_brain_stem+4th_ventricle_volume	0.00587487	0.00433695	1.35461	0.175552	0.00485	0.00468	1.04	0.3
26	IDP_T1_FAST_ROIs_L_frontal_pole	0.0076866	0.00392575	1.95799	0.0502398	0.0073	0.00422	1.73	0.0837
27	IDP_T1_FAST_ROIs_R_frontal_pole	0.0124044	0.00389376	3.18571	0.00144539	0.0127	0.00419	3.02	0.00254
28	IDP_T1_FAST_ROIs_L_insular_cortex	0.00644485	0.00406363	1.58598	0.112754	0.0068	0.00438	1.55	0.121
29	IDP_T1_FAST_ROIs_R_insular_cortex	0.000766645	0.00410567	0.186728	0.851875	0.00191	0.00443	0.431	0.667
30	IDP_T1_FAST_ROIs_L_sup_front_gyrus	0.013937	0.00485771	2.86905	0.00411982	0.0142	0.00525	2.7	0.00701
31	IDP_T1_FAST_ROIs_R_sup_front_gyrus	0.013739	0.00488975	2.80976	0.00496097	0.0156	0.0053	2.94	0.00324
32	IDP_T1_FAST_ROIs_L_mid_front_gyrus	-0.000909218	0.0048102	-0.189019	0.850079	-0.00154	0.0052	-0.296	0.767
33	IDP_T1_FAST_ROIs_R_mid_front_gyrus	-0.000265067	0.00479676	-0.0552595	0.955932	-0.00112	0.00519	-0.216	0.829
34	IDP_T1_FAST_ROIs_L_inf_front_gyrus_parstri	0.00876228	0.00537521	1.63013	0.103085	0.00922	0.00581	1.59	0.112
35	IDP_T1_FAST_ROIs_R_inf_front_gyrus_parstri	0.00888369	0.00538999	1.64818	0.0993254	0.0137	0.00584	2.35	0.0189
36	IDP_T1_FAST_ROIs_L_inf_front_gyrus_parsop	0.00993485	0.00528745	1.87895	0.060261	0.0102	0.00571	1.79	0.073
37	IDP_T1_FAST_ROIs_R_inf_front_gyrus_parsop	0.00791887	0.00536786	1.47524	0.140159	0.011	0.0058	1.9	0.0572
38	IDP_T1_FAST_ROIs_L_precentral_gyrus	0.0107555	0.00448612	2.3975	0.0165133	0.0117	0.00484	2.41	0.016
39	IDP_T1_FAST_ROIs_R_precentral_gyrus	0.00652384	0.00457865	1.42484	0.154214	0.0041	0.00495	0.829	0.407
40	IDP_T1_FAST_ROIs_L_temporal_pole	0.0204494	0.00459904	4.44645	8.76032e-06	0.0219	0.00497	4.41	1.05e-05
41	IDP_T1_FAST_ROIs_R_temporal_pole	0.0169389	0.00467043	3.62684	0.000287374	0.016	0.00505	3.17	0.00152
42	IDP_T1_FAST_ROIs_L_sup_temp_gyrus_ant	0.0115926	0.00510788	2.26956	0.0232411	0.0102	0.00552	1.85	0.0636
43	IDP_T1_FAST_ROIs_R_sup_temp_gyrus_ant	0.00976833	0.00511584	1.90943	0.056216	0.00579	0.00553	1.05	0.295
44	IDP_T1_FAST_ROIs_L_sup_temp_gyrus_post	0.00118518	0.00505312	0.234545	0.814564	0.000114	0.00545	0.021	0.983
45	IDP_T1_FAST_ROIs_R_sup_temp_gyrus_post	0.00940264	0.00489184	1.92211	0.0546014	0.0105	0.00531	1.97	0.0484
46	IDP_T1_FAST_ROIs_L_mid_temp_gyrus_ant	0.00903412	0.00499712	1.80787	0.070637	0.0122	0.0054	2.27	0.0234
47	IDP_T1_FAST_ROIs_R_mid_temp_gyrus_ant	0.00728522	0.00512388	1.42182	0.155089	0.00884	0.00553	1.6	0.11
48	IDP_T1_FAST_ROIs_L_mid_temp_gyrus_post	0.00920696	0.00472261	1.94955	0.0512388	0.00889	0.00511	1.74	0.0822
49	IDP_T1_FAST_ROIs_R_mid_temp_gyrus_post	0.00814658	0.00480405	1.69577	0.0899387	0.00995	0.0052	1.91	0.056
50	IDP_T1_FAST_ROIs_L_mid_temp_gyrus_tempocc	-0.00487779	0.00535054	-0.911646	0.361962	-0.0101	0.00579	-1.75	0.0798
51	IDP_T1_FAST_ROIs_R_mid_temp_gyrus_tempocc	-0.00709918	0.00507317	-1.39936	0.161716	-0.0086	0.00549	-1.57	0.117
52	IDP_T1_FAST_ROIs_L_inf_temp_gyrus_ant	0.00680977	0.0052341	1.30104	0.193255	0.00475	0.00565	0.842	0.4
53	IDP_T1_FAST_ROIs_R_inf_temp_gyrus_ant	0.00958144	0.00523711	1.82953	0.06733	0.0104	0.00565	1.84	0.0651
54	IDP_T1_FAST_ROIs_L_inf_temp_gyrus_post	0.0062571	0.00496564	1.26008	0.20765	0.00915	0.00538	1.7	0.0891
55	IDP_T1_FAST_ROIs_R_inf_temp_gyrus_post	0.00729852	0.00496265	1.47069	0.141385	0.00848	0.00536	1.58	0.114
56	IDP_T1_FAST_ROIs_L_inf_temp_gyrus_tempocc	-0.00324337	0.0051573	-0.628889	0.529427	-0.00385	0.00558	-0.69	0.49
57	IDP_T1_FAST_ROIs_R_inf_temp_gyrus_tempocc	0.00404428	0.00499792	0.809193	0.41841	0.00458	0.0054	0.849	0.396
58	IDP_T1_FAST_ROIs_L_postcent_gyrus	0.0127833	0.00476222	2.68432	0.0072716	0.0139	0.00515	2.71	0.0068
59	IDP_T1_FAST_ROIs_R_postcent_gyrus	0.0122031	0.00482472	2.52929	0.0114342	0.0138	0.00521	2.66	0.00789
60	IDP_T1_FAST_ROIs_L_sup_parietal_lobule	0.0171236	0.00527343	3.24715	0.0011669	0.0142	0.0057	2.5	0.0125
61	IDP_T1_FAST_ROIs_R_sup_parietal_lobule	0.00612328	0.00533881	1.14694	0.251416	0.00452	0.00577	0.784	0.433
62	IDP_T1_FAST_ROIs_L_supramarg_gyrus_ant	0.00306255	0.00525355	0.582948	0.559932	-0.000565	0.00569	-0.0993	0.921
63	IDP_T1_FAST_ROIs_R_supramarg_gyrus_ant	-0.00440574	0.00534246	-0.824665	0.409568	-0.000193	0.00578	-0.0335	0.973
64	IDP_T1_FAST_ROIs_L_supramarg_gyrus_post	-0.00166335	0.00521016	-0.319252	0.749538	-0.00294	0.00561	-0.524	0.6
65	IDP_T1_FAST_ROIs_R_supramarg_gyrus_post	0.00374051	0.00524426	0.713258	0.475691	0.0032	0.00567	0.564	0.573
66	IDP_T1_FAST_ROIs_L_angular_gyrus	-0.00422503	0.0053376	-0.79156	0.428623	-0.00193	0.00579	-0.334	0.738
67	IDP_T1_FAST_ROIs_R_angular_gyrus	0.0112592	0.00519126	2.16888	0.030099	0.00792	0.00561	1.41	0.158
68	IDP_T1_FAST_ROIs_L_latocc_cortex_sup	0.00894088	0.00469774	1.90323	0.0570197	0.00755	0.00506	1.49	0.136
69	IDP_T1_FAST_ROIs_R_latocc_cortex_sup	0.00492901	0.00469015	1.05093	0.293299	0.0046	0.00507	0.908	0.364
70	IDP_T1_FAST_ROIs_L_latocc_cortex_inf	0.000851942	0.00507405	0.167902	0.866662	-0.00141	0.00549	-0.258	0.797
71	IDP_T1_FAST_ROIs_R_latocc_cortex_inf	-0.00233209	0.00481547	-0.484291	0.628183	0.000139	0.0052	0.0267	0.979
72	IDP_T1_FAST_ROIs_L_intracalc_cortex	0.00305162	0.0051625	0.591113	0.554449	0.00289	0.0056	0.515	0.606
73	IDP_T1_FAST_ROIs_R_intracalc_cortex	-0.00102913	0.00509076	-0.202157	0.839795	-0.000228	0.00552	-0.0414	0.967
74	IDP_T1_FAST_ROIs_L_front_med_cortex	0.0066811	0.00517978	1.28984	0.197115	0.00831	0.0056	1.49	0.137
75	IDP_T1_FAST_ROIs_R_front_med_cortex	0.00796887	0.00521366	1.52846	0.126409	0.00833	0.00563	1.48	0.139
76	IDP_T1_FAST_ROIs_L_juxtapos_lobule_cortex	0.00836457	0.00521741	1.6032	0.1089	0.00998	0.00564	1.77	0.0767
77	IDP_T1_FAST_ROIs_R_juxtapos_lobule_cortex	0.00946839	0.00524941	1.8037	0.0712873	0.00942	0.00567	1.66	0.097
78	IDP_T1_FAST_ROIs_L_subcallosal_cortex	0.0112911	0.00407354	2.77181	0.0055779	0.00803	0.00441	1.82	0.0683
79	IDP_T1_FAST_ROIs_R_subcallosal_cortex	0.00468425	0.00413093	1.13395	0.256826	0.00169	0.00447	0.378	0.705
80	IDP_T1_FAST_ROIs_L_paracing_gyrus	0.00277681	0.0045345	0.612374	0.540295	0.0038	0.00491	0.772	0.44
81	IDP_T1_FAST_ROIs_R_paracing_gyrus	0.00692734	0.0046588	1.48694	0.137041	0.00612	0.00505	1.21	0.226
82	IDP_T1_FAST_ROIs_L_cing_gyrus_ant	-0.0094805	0.00501172	-1.89166	0.058545	-0.00787	0.00543	-1.45	0.148
83	IDP_T1_FAST_ROIs_R_cing_gyrus_ant	-0.00595714	0.00503343	-1.18351	0.236614	-0.00581	0.00547	-1.06	0.288
84	IDP_T1_FAST_ROIs_L_cing_gyrus_post	0.00348365	0.00407398	0.855098	0.392503	0.00377	0.00441	0.855	0.393
85	IDP_T1_FAST_ROIs_R_cing_gyrus_post	-0.00062611	0.00410598	-0.152487	0.878803	0.000809	0.00444	0.182	0.856
86	IDP_T1_FAST_ROIs_L_precun_cortex	0.00403268	0.00429152	0.939687	0.347385	0.00625	0.00462	1.35	0.176
87	IDP_T1_FAST_ROIs_R_precun_cortex	0.00859352	0.00426567	2.01458	0.0439575	0.0105	0.00461	2.28	0.0224
88	IDP_T1_FAST_ROIs_L_cuneal_cortex	-0.00938027	0.00511078	-1.83539	0.0664574	-0.00539	0.0055	-0.979	0.328
89	IDP_T1_FAST_ROIs_R_cuneal_cortex	5.28223e-05	0.00494239	0.0106876	0.991473	0.00189	0.00533	0.355	0.723
90	IDP_T1_FAST_ROIs_L_front_orb_cortex	0.00393388	0.00430529	0.913731	0.360865	0.00376	0.00465	0.808	0.419
91	IDP_T1_FAST_ROIs_R_front_orb_cortex	0.00604293	0.00443297	1.36318	0.172837	0.00719	0.0048	1.5	0.134
92	IDP_T1_FAST_ROIs_L_parahipp_gyrus_ant	-0.00180802	0.00465293	-0.388577	0.697592	-0.00313	0.00504	-0.622	0.534
93	IDP_T1_FAST_ROIs_R_parahipp_gyrus_ant	0.00450716	0.00462552	0.974412	0.32986	0.0033	0.00499	0.662	0.508
94	IDP_T1_FAST_ROIs_L_parahipp_gyrus_post	0.000966245	0.00511483	0.18891	0.850164	0.000559	0.00554	0.101	0.92
95	IDP_T1_FAST_ROIs_R_parahipp_gyrus_post	0.00316945	0.0051489	0.615559	0.53819	0.00522	0.00557	0.937	0.349
96	IDP_T1_FAST_ROIs_L_lingual_gyrus	-0.00135736	0.00425436	-0.319052	0.749689	0.000207	0.00459	0.045	0.964
97	IDP_T1_FAST_ROIs_R_lingual_gyrus	0.00107212	0.00419933	0.255308	0.798487	0.00386	0.00453	0.85	0.395
98	IDP_T1_FAST_ROIs_L_temp_fusif_cortex_ant	0.000416454	0.0048384	0.0860728	0.931409	-0.00275	0.00521	-0.527	0.598
99	IDP_T1_FAST_ROIs_R_temp_fusif_cortex_ant	0.00849956	0.00479443	1.7728	0.076272	0.00619	0.00518	1.19	0.232
100	IDP_T1_FAST_ROIs_L_temp_fusif_cortex_post	0.000659167	0.00454574	0.145008	0.884706	0.00103	0.00491	0.209	0.834
101	IDP_T1_FAST_ROIs_R_temp_fusif_cortex_post	-0.00093997	0.00460155	-0.204273	0.838142	-8.22e-06	0.00499	-0.00165	0.999
102	IDP_T1_FAST_ROIs_L_temp_occ_fusif_cortex	-0.00684741	0.00494941	-1.38348	0.166528	-0.00736	0.00537	-1.37	0.17
103	IDP_T1_FAST_ROIs_R_temp_occ_fusif_cortex	-0.00527124	0.00482474	-1.09254	0.274603	-0.00493	0.00522	-0.946	0.344
104	IDP_T1_FAST_ROIs_L_occ_fusif_gyrus	0.0016709	0.0049101	0.340298	0.733635	0.00415	0.0053	0.782	0.434
105	IDP_T1_FAST_ROIs_R_occ_fusif_gyrus	0.00493055	0.00496785	0.992493	0.320965	0.00618	0.00536	1.15	0.249
106	IDP_T1_FAST_ROIs_L_front_operc_cortex	0.0175933	0.00505033	3.4836	0.000495391	0.018	0.00546	3.3	0.000966
107	IDP_T1_FAST_ROIs_R_front_operc_cortex	0.0117899	0.00515348	2.28775	0.0221587	0.0138	0.00557	2.48	0.0131
108	IDP_T1_FAST_ROIs_L_cent_operc_cortex	0.00994339	0.00448501	2.21703	0.0266283	0.0106	0.00485	2.18	0.029
109	IDP_T1_FAST_ROIs_R_cent_operc_cortex	0.00778374	0.00450609	1.72738	0.0841087	0.00592	0.00487	1.22	0.224
110	IDP_T1_FAST_ROIs_L_parietal_operc_cortex	0.00244546	0.00493214	0.495821	0.620024	0.00278	0.00532	0.523	0.601
111	IDP_T1_FAST_ROIs_R_parietal_operc_cortex	-0.0016072	0.0048441	-0.331785	0.740054	-0.00155	0.00523	-0.296	0.767
112	IDP_T1_FAST_ROIs_L_planum_polare	0.00345499	0.00467781	0.738592	0.460161	0.00132	0.00505	0.261	0.794
113	IDP_T1_FAST_ROIs_R_planum_polare	0.00732314	0.00450326	1.62618	0.10392	0.00613	0.00486	1.26	0.208
114	IDP_T1_FAST_ROIs_L_heschl_gyrus	-0.00171372	0.00480361	-0.356757	0.721276	-0.000831	0.0052	-0.16	0.873
115	IDP_T1_FAST_ROIs_R_heschl_gyrus	-0.00224277	0.0046396	-0.483396	0.628818	-0.00361	0.00502	-0.719	0.472
116	IDP_T1_FAST_ROIs_L_planum_temporale	-0.00345888	0.00481264	-0.718708	0.472326	0.000507	0.0052	0.0976	0.922
117	IDP_T1_FAST_ROIs_R_planum_temporale	0.000839794	0.0047058	0.178459	0.858364	0.00345	0.00511	0.675	0.5
118	IDP_T1_FAST_ROIs_L_supracalc_cortex	-0.0106706	0.00510003	-2.09226	0.036423	-0.00633	0.00553	-1.15	0.252
119	IDP_T1_FAST_ROIs_R_supracalc_cortex	-0.00677262	0.0050651	-1.33711	0.181195	-0.00218	0.00548	-0.397	0.692
120	IDP_T1_FAST_ROIs_L_occ_pole	0.00105064	0.00485248	0.216516	0.828587	0.00269	0.00525	0.513	0.608
121	IDP_T1_FAST_ROIs_R_occ_pole	-0.00153423	0.00474659	-0.323228	0.746525	0.000969	0.00511	0.189	0.85
122	IDP_T1_FAST_ROIs_L_thalamus	-0.0178657	0.00503502	-3.54829	0.000388308	-0.0205	0.00543	-3.77	0.000161
123	IDP_T1_FAST_ROIs_R_thalamus	-0.0265366	0.00486743	-5.45186	5.02221e-08	-0.0279	0.00525	-5.31	1.1e-07
124	IDP_T1_FAST_ROIs_L_caudate	-0.0163683	0.00515203	-3.17706	0.00148919	-0.0201	0.00559	-3.6	0.000318
125	IDP_T1_FAST_ROIs_R_caudate	-0.0156752	0.00501727	-3.12425	0.0017842	-0.0167	0.00543	-3.07	0.00215
126	IDP_T1_FAST_ROIs_L_putamen	-0.0130176	0.0053761	-2.42138	0.0154674	-0.0172	0.00581	-2.97	0.00299
127	IDP_T1_FAST_ROIs_R_putamen	-0.0146285	0.00528765	-2.76654	0.00566884	-0.0185	0.00573	-3.23	0.00125
128	IDP_T1_FAST_ROIs_L_pallidum	-0.017544	0.00545086	-3.21858	0.00128958	-0.0198	0.00591	-3.34	0.00084
129	IDP_T1_FAST_ROIs_R_pallidum	-0.0166761	0.00537958	-3.0999	0.00193761	-0.0189	0.00584	-3.23	0.00123
130	IDP_T1_FAST_ROIs_L_hippocampus	0.00767443	0.00441293	1.73908	0.0820311	0.00575	0.00478	1.2	0.229
131	IDP_T1_FAST_ROIs_R_hippocampus	0.00897352	0.00447959	2.0032	0.0451642	0.00501	0.00484	1.04	0.3
132	IDP_T1_FAST_ROIs_L_amygdala	0.0104669	0.00436274	2.39915	0.0164391	0.0071	0.0047	1.51	0.131
133	IDP_T1_FAST_ROIs_R_amygdala	0.0116537	0.00433751	2.68672	0.00721963	0.00964	0.00467	2.06	0.039
134	IDP_T1_FAST_ROIs_L_ventral_striatum	-0.00238142	0.00466438	-0.510555	0.609666	-0.00679	0.00501	-1.36	0.175
135	IDP_T1_FAST_ROIs_R_ventral_striatum	-0.00224537	0.00467347	-0.480451	0.63091	-0.00503	0.00504	-0.998	0.318
136	IDP_T1_FAST_ROIs_brain_stem	0.00200522	0.00459001	0.436867	0.662211	0.000841	0.00495	0.17	0.865
137	IDP_T1_FAST_ROIs_L_cerebellum_I-IV	0.0045631	0.0050956	0.895498	0.370528	0.0054	0.00552	0.979	0.328
138	IDP_T1_FAST_ROIs_R_cerebellum_I-IV	0.00491918	0.00506505	0.9712	0.331456	0.00653	0.00548	1.19	0.234
139	IDP_T1_FAST_ROIs_L_cerebellum_V	0.00544341	0.00487131	1.11744	0.263814	0.00435	0.00528	0.825	0.409
140	IDP_T1_FAST_ROIs_R_cerebellum_V	0.00617387	0.00482662	1.27913	0.200861	0.00709	0.00522	1.36	0.174
141	IDP_T1_FAST_ROIs_L_cerebellum_VI	0.00303028	0.00453047	0.668867	0.503585	0.00145	0.00491	0.296	0.767
142	IDP_T1_FAST_ROIs_V_cerebellum_VI	0.0144421	0.00525613	2.74767	0.00600549	0.0159	0.00569	2.79	0.0053
143	IDP_T1_FAST_ROIs_R_cerebellum_VI	-0.000990912	0.00454563	-0.217992	0.827437	0.000436	0.00492	0.0888	0.929
144	IDP_T1_FAST_ROIs_L_cerebellum_crus_I	0.00308445	0.00500736	0.615983	0.53791	0.00208	0.00538	0.387	0.699
145	IDP_T1_FAST_ROIs_V_cerebellum_crus_I	-0.00111943	0.00564774	-0.198209	0.842883	-0.000813	0.00612	-0.133	0.894
146	IDP_T1_FAST_ROIs_R_cerebellum_crus_I	0.00554344	0.00485232	1.14243	0.253284	0.00251	0.00522	0.48	0.631
147	IDP_T1_FAST_ROIs_L_cerebellum_crus_II	-0.00261999	0.00503103	-0.520765	0.602534	0.000258	0.00545	0.0474	0.962
148	IDP_T1_FAST_ROIs_V_cerebellum_crus_II	0.009819	0.00551962	1.77893	0.0752614	0.0102	0.00599	1.71	0.0872
149	IDP_T1_FAST_ROIs_R_cerebellum_crus_II	0.00355965	0.00507283	0.701709	0.482866	0.00606	0.0055	1.1	0.27
150	IDP_T1_FAST_ROIs_L_cerebellum_VIIb	-0.000794444	0.00489802	-0.162197	0.871152	-0.000144	0.00532	-0.0271	0.978
151	IDP_T1_FAST_ROIs_V_cerebellum_VIIb	0.00943913	0.0052762	1.789	0.0736242	0.00786	0.00571	1.38	0.169
152	IDP_T1_FAST_ROIs_R_cerebellum_VIIb	0.00301225	0.00490728	0.613832	0.539331	0.00498	0.00533	0.934	0.35
153	IDP_T1_FAST_ROIs_L_cerebellum_VIIIa	0.00154798	0.00464923	0.332955	0.739171	0.000377	0.00505	0.0747	0.94
154	IDP_T1_FAST_ROIs_V_cerebellum_VIIIa	0.00826469	0.00489946	1.68686	0.0916407	0.00845	0.00532	1.59	0.113
155	IDP_T1_FAST_ROIs_R_cerebellum_VIIIa	0.00360665	0.00463903	0.777456	0.436896	0.00266	0.00503	0.529	0.597
156	IDP_T1_FAST_ROIs_L_cerebellum_VIIIb	0.000715103	0.00476531	0.150064	0.880715	-0.00107	0.00516	-0.207	0.836
157	IDP_T1_FAST_ROIs_V_cerebellum_VIIIb	0.00181132	0.00505184	0.358546	0.719937	0.00385	0.00547	0.704	0.482
158	IDP_T1_FAST_ROIs_R_cerebellum_VIIIb	0.00514085	0.00475783	1.0805	0.279927	0.00482	0.00515	0.936	0.349
159	IDP_T1_FAST_ROIs_L_cerebellum_IX	0.00360195	0.00495812	0.726475	0.467553	0.00238	0.00535	0.445	0.656
160	IDP_T1_FAST_ROIs_V_cerebellum_IX	0.00138749	0.00500505	0.277218	0.781615	0.0008	0.00541	0.148	0.882
161	IDP_T1_FAST_ROIs_R_cerebellum_IX	0.0038773	0.0049707	0.780031	0.435379	0.00406	0.00536	0.758	0.449
162	IDP_T1_FAST_ROIs_L_cerebellum_X	0.00650523	0.00501733	1.29655	0.194794	0.00907	0.00543	1.67	0.0953
163	IDP_T1_FAST_ROIs_V_cerebellum_X	0.00508617	0.00519951	0.978201	0.327983	0.00485	0.00562	0.862	0.388
164	IDP_T1_FAST_ROIs_R_cerebellum_X	0.0105125	0.00503197	2.08914	0.036703	0.014	0.00544	2.57	0.0103
165	aseg_global_volume_BrainSeg	0.00452263	0.00214268	2.11074	0.0348027	0.00358	0.00231	1.55	0.121
166	aseg_global_volume_BrainSegNotVent	0.00731138	0.00227404	3.21516	0.00130506	0.0063	0.00245	2.57	0.0101
167	aseg_global_volume_BrainSegNotVentSurf	0.00691404	0.00223165	3.09818	0.00194886	0.00588	0.0024	2.45	0.0144
168	aseg_global_volume_SubCortGray	0.00835339	0.00337921	2.47199	0.0134415	0.00427	0.00365	1.17	0.242
169	aseg_global_volume_TotalGray	0.00346469	0.00250073	1.38547	0.165918	0.00461	0.0027	1.71	0.0872
170	aseg_global_volume_SupraTentorial	0.00376677	0.00219783	1.71386	0.0865646	0.00242	0.00237	1.02	0.306
171	aseg_global_volume_SupraTentorialNotVent	0.00663353	0.00233079	2.84604	0.00442949	0.00521	0.00251	2.08	0.0379
172	aseg_global_volume_EstimatedTotalIntraCranial	0.000709097	0.00202864	0.349543	0.726684	-0.000556	0.00219	-0.254	0.8
173	aseg_global_volume_VentricleChoroid	-0.0204652	0.00447367	-4.57459	4.78988e-06	-0.0189	0.00482	-3.91	9.24e-05
174	aseg_global_volume_3rd-Ventricle	-0.0189067	0.00422915	-4.47056	7.82916e-06	-0.0167	0.00454	-3.68	0.000235
175	aseg_global_volume_4th-Ventricle	0.00475173	0.00521044	0.911963	0.361795	0.00319	0.00562	0.567	0.571
176	aseg_global_volume_5th-Ventricle	-0.00453529	0.00206189	-2.19958	0.0278443	-0.00481	0.00223	-2.16	0.0308
177	aseg_global_volume_Brain-Stem	0.0138846	0.00404789	3.43008	0.000604173	0.0133	0.00437	3.04	0.00238
178	aseg_global_volume_CSF	-0.0164621	0.00473073	-3.47981	0.000502449	-0.0182	0.00509	-3.58	0.000346
179	aseg_global_volume_WM-hypointensities	-0.0111775	0.00441106	-2.53397	0.0112826	-0.00946	0.00473	-2	0.0455
180	aseg_global_volume_non-WM-hypointensities	0.00110142	0.00205198	0.53676	0.591437	0.000156	0.00225	0.0692	0.945
181	aseg_global_volume_Optic-Chiasm	0.00747721	0.00498227	1.50076	0.133427	0.00532	0.00538	0.988	0.323
182	aseg_global_volume_CC-Posterior	0.0092246	0.00536121	1.72062	0.08533	0.00317	0.0058	0.546	0.585
183	aseg_global_volume_CC-Mid-Posterior	0.0133868	0.00539374	2.48191	0.0130733	0.00837	0.00583	1.44	0.151
184	aseg_global_volume_CC-Central	0.0167759	0.00531534	3.15612	0.00160034	0.00999	0.00572	1.75	0.0806
185	aseg_global_volume_CC-Mid-Anterior	0.0153809	0.00518895	2.96417	0.0030373	0.0114	0.00557	2.05	0.0403
186	aseg_global_volume_CC-Anterior	-0.00111618	0.00516784	-0.215985	0.829001	-0.00286	0.00558	-0.512	0.609
187	aseg_global_volume-ratio_BrainSegVol-to-eTIV	0.00985617	0.00509578	1.93418	0.0530997	0.01	0.00548	1.83	0.0678
188	aseg_global_volume-ratio_MaskVol-to-eTIV	0.0153719	0.00537208	2.86145	0.00421987	0.018	0.00579	3.1	0.00191
189	aseg_lh_volume_Cortex	0.0025345	0.00293857	0.862493	0.388423	0.00348	0.00317	1.1	0.272
190	aseg_lh_volume_CerebralWhiteMatter	0.00925602	0.00297387	3.11245	0.00185709	0.00626	0.0032	1.96	0.0501
191	aseg_lh_volume_Lateral-Ventricle	-0.0199545	0.00457504	-4.36159	1.29533e-05	-0.0182	0.00493	-3.7	0.000217
192	aseg_lh_volume_Inf-Lat-Vent	-0.00851339	0.00470705	-1.80865	0.0705152	-0.00652	0.00507	-1.29	0.199
193	aseg_lh_volume_Cerebellum-White-Matter	0.0100743	0.0046871	2.14936	0.0316138	0.0071	0.00506	1.4	0.161
194	aseg_lh_volume_Cerebellum-Cortex	0.00299716	0.00436715	0.686297	0.492531	0.00674	0.00471	1.43	0.152
195	aseg_lh_volume_Thalamus-Proper	0.0168997	0.0039391	4.29024	1.79014e-05	0.0132	0.00424	3.1	0.00192
196	aseg_lh_volume_Caudate	-0.00751137	0.00489051	-1.53591	0.124571	-0.00992	0.0053	-1.87	0.0613
197	aseg_lh_volume_Putamen	-0.000694882	0.00455905	-0.152418	0.878858	-0.00425	0.00493	-0.861	0.389
198	aseg_lh_volume_Pallidum	0.0035887	0.00451936	0.794071	0.42716	-0.000851	0.00488	-0.174	0.862
199	aseg_lh_volume_Hippocampus	0.0156636	0.00444799	3.52149	0.000429739	0.0117	0.00481	2.43	0.0153
200	aseg_lh_volume_Amygdala	0.0111175	0.00447427	2.48477	0.0129686	0.00833	0.00485	1.72	0.0861
201	aseg_lh_volume_Accumbens-area	0.00337182	0.00465602	0.724185	0.468957	0.00199	0.00502	0.397	0.691
202	aseg_lh_volume_VentralDC	0.0085963	0.00387234	2.21993	0.0264309	0.00592	0.00417	1.42	0.156
203	aseg_lh_volume_vessel	-0.00613281	0.00559888	-1.09536	0.273366	-0.00594	0.00606	-0.982	0.326
204	aseg_lh_volume_choroid-plexus	-0.0187622	0.00460623	-4.07323	4.64793e-05	-0.0179	0.00496	-3.61	0.000311
205	aseg_lh_number_HolesBeforeFixing	0.00897157	0.00446685	2.00848	0.0446009	0.0102	0.00483	2.1	0.0354
206	aseg_rh_volume_Cortex	0.00194774	0.00295504	0.659127	0.509819	0.00295	0.0032	0.923	0.356
207	aseg_rh_volume_CerebralWhiteMatter	0.00976053	0.0029653	3.29158	0.00099736	0.00675	0.00319	2.12	0.0342
208	aseg_rh_volume_Lateral-Ventricle	-0.0198704	0.00454533	-4.37161	1.2373e-05	-0.0185	0.0049	-3.78	0.000157
209	aseg_rh_volume_Inf-Lat-Vent	-0.0112203	0.00492072	-2.28022	0.0226016	-0.0098	0.00532	-1.84	0.0653
210	aseg_rh_volume_Cerebellum-White-Matter	0.0108312	0.00482266	2.2459	0.0247177	0.00803	0.0052	1.54	0.123
211	aseg_rh_volume_Cerebellum-Cortex	0.00549487	0.00426611	1.28803	0.197746	0.00926	0.0046	2.02	0.0439
212	aseg_rh_volume_Thalamus-Proper	0.0144388	0.003822	3.77781	0.000158509	0.0119	0.00413	2.88	0.00404
213	aseg_rh_volume_Caudate	-0.00489961	0.00479427	-1.02197	0.306802	-0.00515	0.0052	-0.99	0.322
214	aseg_rh_volume_Putamen	-0.00049844	0.00459098	-0.108569	0.913545	-0.00485	0.00497	-0.976	0.329
215	aseg_rh_volume_Pallidum	0.00574485	0.00445648	1.2891	0.197372	0.000659	0.00482	0.137	0.891
216	aseg_rh_volume_Hippocampus	0.0146451	0.00447403	3.27335	0.00106397	0.0108	0.00486	2.21	0.0269
217	aseg_rh_volume_Amygdala	0.0110732	0.00434712	2.54724	0.0108626	0.00947	0.00471	2.01	0.0445
218	aseg_rh_volume_Accumbens-area	6.95519e-05	0.00474681	0.0146523	0.98831	-0.00234	0.00514	-0.455	0.649
219	aseg_rh_volume_VentralDC	0.00801636	0.0038726	2.07002	0.0384586	0.00371	0.00417	0.89	0.373
220	aseg_rh_volume_vessel	0.00543074	0.00562947	0.964698	0.334703	0.00861	0.00608	1.42	0.156
221	aseg_rh_volume_choroid-plexus	-0.0220242	0.0044598	-4.93839	7.91772e-07	-0.021	0.0048	-4.37	1.22e-05
222	aseg_rh_number_HolesBeforeFixing	0.00643875	0.00458212	1.40519	0.159974	0.00641	0.00495	1.29	0.195
223	AmygNuclei_lh_volume_Lateral-nucleus	0.012836	0.0044118	2.90947	0.00362301	0.00877	0.00478	1.84	0.0664
224	AmygNuclei_lh_volume_Basal-nucleus	0.0105261	0.00442979	2.37622	0.0174972	0.00734	0.00479	1.53	0.125
225	AmygNuclei_lh_volume_Accessory-Basal-nucleus	0.0118129	0.00456323	2.58871	0.00963803	0.00772	0.00495	1.56	0.118
226	AmygNuclei_lh_volume_Anterior-amygdaloid-area-AAA	0.00615817	0.00509456	1.20877	0.226759	0.00346	0.00552	0.628	0.53
227	AmygNuclei_lh_volume_Central-nucleus	0.0140835	0.005335	2.63984	0.00829872	0.0124	0.00579	2.15	0.0318
228	AmygNuclei_lh_volume_Medial-nucleus	0.00610578	0.00562896	1.08471	0.278059	0.00248	0.0061	0.406	0.684
229	AmygNuclei_lh_volume_Cortical-nucleus	0.0138657	0.00540806	2.5639	0.010355	0.00938	0.00586	1.6	0.11
230	AmygNuclei_lh_volume_Corticoamygdaloid-transitio	0.0075076	0.00481632	1.55878	0.119058	0.00245	0.00521	0.471	0.638
231	AmygNuclei_lh_volume_Paralaminar-nucleus	0.00671189	0.0045584	1.47242	0.140917	0.00354	0.00493	0.719	0.472
232	AmygNuclei_lh_volume_Whole-amygdala	0.0124274	0.00432092	2.8761	0.00402896	0.0082	0.00468	1.75	0.0798
233	AmygNuclei_rh_volume_Lateral-nucleus	0.0161666	0.0043631	3.70531	0.000211497	0.0136	0.00472	2.89	0.00391
234	AmygNuclei_rh_volume_Basal-nucleus	0.0156159	0.00441662	3.53572	0.000407262	0.0136	0.00478	2.84	0.00447
235	AmygNuclei_rh_volume_Accessory-Basal-nucleus	0.0172603	0.00457945	3.76909	0.000164147	0.0133	0.00496	2.67	0.00759
236	AmygNuclei_rh_volume_Anterior-amygdaloid-area-AAA	0.0110865	0.00497029	2.23056	0.0257172	0.0118	0.00538	2.19	0.0285
237	AmygNuclei_rh_volume_Central-nucleus	0.0135415	0.00534374	2.53409	0.0112788	0.0116	0.00579	2.01	0.0449
238	AmygNuclei_rh_volume_Medial-nucleus	0.0134302	0.0055634	2.41403	0.0157828	0.012	0.00604	1.99	0.0468
239	AmygNuclei_rh_volume_Cortical-nucleus	0.0186944	0.00528561	3.53685	0.000405516	0.0137	0.00574	2.39	0.0168
240	AmygNuclei_rh_volume_Corticoamygdaloid-transitio	0.0133551	0.00483216	2.7638	0.00571666	0.00919	0.00523	1.76	0.0789
241	AmygNuclei_rh_volume_Paralaminar-nucleus	0.0137259	0.00450017	3.05009	0.00228965	0.0108	0.00488	2.22	0.0264
242	AmygNuclei_rh_volume_Whole-amygdala	0.0174731	0.00431078	4.05335	5.06121e-05	0.0145	0.00467	3.1	0.00196
243	HippSubfield_lh_volume_Hippocampal-tail	0.00653284	0.00490449	1.33201	0.182866	0.00235	0.00532	0.442	0.658
244	HippSubfield_lh_volume_subiculum-body	0.0150031	0.00482163	3.11163	0.00186226	0.0107	0.00521	2.05	0.0406
245	HippSubfield_lh_volume_CA1-body	0.0173056	0.00537339	3.22061	0.00128051	0.0127	0.00582	2.19	0.0289
246	HippSubfield_lh_volume_subiculum-head	0.0143624	0.00494723	2.90312	0.00369726	0.0118	0.00536	2.2	0.028
247	HippSubfield_lh_volume_hippocampal-fissure	-0.00416112	0.00503517	-0.826411	0.408577	-0.00577	0.00544	-1.06	0.289
248	HippSubfield_lh_volume_presubiculum-head	0.0160613	0.00475933	3.37469	0.00073988	0.0142	0.00515	2.75	0.00588
249	HippSubfield_lh_volume_CA1-head	0.0151048	0.00463553	3.25848	0.00112132	0.0111	0.00501	2.22	0.0266
250	HippSubfield_lh_volume_presubiculum-body	0.00207767	0.0049097	0.423176	0.67217	0.000801	0.00532	0.15	0.88
251	HippSubfield_lh_volume_parasubiculum	0.000193413	0.00539668	0.0358393	0.971411	-0.00288	0.00583	-0.494	0.621
252	HippSubfield_lh_volume_molecular-layer-HP-head	0.00961438	0.0047356	2.03023	0.0423413	0.00588	0.00514	1.14	0.252
253	HippSubfield_lh_volume_molecular-layer-HP-body	0.00838973	0.00503848	1.66513	0.0958968	0.00164	0.00545	0.301	0.764
254	HippSubfield_lh_volume_GC-ML-DG-head	0.0130874	0.0046059	2.84145	0.0044938	0.0107	0.00499	2.14	0.0323
255	HippSubfield_lh_volume_CA3-body	0.00810077	0.00543719	1.48988	0.136266	0.00411	0.00591	0.694	0.488
256	HippSubfield_lh_volume_GC-ML-DG-body	0.0176321	0.00472217	3.7339	0.000188872	0.013	0.00512	2.54	0.0111
257	HippSubfield_lh_volume_CA4-head	0.0115693	0.00459932	2.51544	0.0118934	0.00966	0.00498	1.94	0.0523
258	HippSubfield_lh_volume_CA4-body	0.0142108	0.00493307	2.88072	0.00397035	0.00955	0.00535	1.78	0.0744
259	HippSubfield_lh_volume_fimbria	0.00580868	0.00520386	1.11622	0.264335	0.00772	0.00565	1.37	0.172
260	HippSubfield_lh_volume_CA3-head	0.00755223	0.00484928	1.55739	0.119388	0.00551	0.00525	1.05	0.295
261	HippSubfield_lh_volume_HATA	0.00854901	0.00518404	1.6491	0.099137	0.00337	0.00561	0.601	0.548
262	HippSubfield_lh_volume_Whole-hippocampal-body	0.0153496	0.00446866	3.43494	0.000593453	0.0102	0.00484	2.1	0.0356
263	HippSubfield_lh_volume_Whole-hippocampal-head	0.0142049	0.00435056	3.26508	0.0010955	0.0105	0.00471	2.22	0.0262
264	HippSubfield_lh_volume_Whole-hippocampus	0.0145271	0.00424675	3.42075	0.000625298	0.00989	0.0046	2.15	0.0314
265	HippSubfield_rh_volume_Hippocampal-tail	0.00704167	0.00484918	1.45214	0.146473	0.00433	0.00525	0.824	0.41
266	HippSubfield_rh_volume_subiculum-body	0.0127921	0.00477106	2.68118	0.00734008	0.00761	0.00518	1.47	0.142
267	HippSubfield_rh_volume_CA1-body	0.0156867	0.00534097	2.93706	0.00331583	0.014	0.00579	2.41	0.0159
268	HippSubfield_rh_volume_subiculum-head	0.0205519	0.00491004	4.1857	2.85073e-05	0.0189	0.00532	3.56	0.00037
269	HippSubfield_rh_volume_hippocampal-fissure	-0.0039341	0.00495258	-0.794355	0.426995	-0.00432	0.00536	-0.805	0.421
270	HippSubfield_rh_volume_presubiculum-head	0.0124684	0.00474842	2.62579	0.00864891	0.0112	0.00515	2.18	0.0295
271	HippSubfield_rh_volume_CA1-head	0.018176	0.00461644	3.93724	8.26048e-05	0.0167	0.005	3.34	0.000834
272	HippSubfield_rh_volume_presubiculum-body	0.00338914	0.00481693	0.70359	0.481693	-0.000445	0.00523	-0.0852	0.932
273	HippSubfield_rh_volume_parasubiculum	-0.0013852	0.00534604	-0.259107	0.795554	-0.00164	0.00581	-0.283	0.777
274	HippSubfield_rh_volume_molecular-layer-HP-head	0.0118547	0.00469214	2.52649	0.0115257	0.0118	0.0051	2.32	0.0203
275	HippSubfield_rh_volume_molecular-layer-HP-body	0.00921816	0.00494798	1.86302	0.0624694	0.00362	0.00537	0.673	0.501
276	HippSubfield_rh_volume_GC-ML-DG-head	0.0113727	0.00468322	2.4284	0.0151712	0.00986	0.00509	1.94	0.0527
277	HippSubfield_rh_volume_CA3-body	0.00297105	0.00524814	0.566115	0.57132	0.00234	0.00571	0.409	0.682
278	HippSubfield_rh_volume_GC-ML-DG-body	0.0166394	0.00470972	3.53299	0.000411481	0.0126	0.00511	2.46	0.014
279	HippSubfield_rh_volume_CA4-head	0.00961819	0.00465662	2.06549	0.0388852	0.00837	0.00506	1.65	0.0983
280	HippSubfield_rh_volume_CA4-body	0.0110306	0.00486341	2.26808	0.0233309	0.00716	0.00528	1.36	0.175
281	HippSubfield_rh_volume_fimbria	-0.00177922	0.00524217	-0.339406	0.734306	-0.00201	0.00569	-0.354	0.724
282	HippSubfield_rh_volume_CA3-head	0.00653471	0.00485781	1.3452	0.178572	0.00614	0.00529	1.16	0.245
283	HippSubfield_rh_volume_HATA	0.0122211	0.00516919	2.36422	0.0180742	0.00771	0.00559	1.38	0.168
284	HippSubfield_rh_volume_Whole-hippocampal-body	0.0124791	0.00444237	2.80912	0.00497078	0.00776	0.00482	1.61	0.108
285	HippSubfield_rh_volume_Whole-hippocampal-head	0.0162973	0.00432499	3.76817	0.000164753	0.0149	0.00469	3.18	0.00147
286	HippSubfield_rh_volume_Whole-hippocampus	0.0147959	0.00421292	3.51204	0.000445312	0.0118	0.00457	2.59	0.00967
287	ThalamNuclei_lh_volume_MGN	0.00142206	0.00524432	0.271163	0.786268	0.00126	0.00567	0.222	0.824
288	ThalamNuclei_lh_volume_LGN	-0.0045831	0.00502051	-0.912875	0.361315	-0.00701	0.00542	-1.29	0.196
289	ThalamNuclei_lh_volume_PuI	-0.000632697	0.00484739	-0.130523	0.896153	-0.00249	0.00523	-0.476	0.634
290	ThalamNuclei_lh_volume_PuM	0.00472099	0.00453953	1.03997	0.29836	0.00327	0.0049	0.666	0.505
291	ThalamNuclei_lh_volume_L-Sg	-0.0134689	0.00513534	-2.62279	0.00872557	-0.0164	0.00558	-2.94	0.00332
292	ThalamNuclei_lh_volume_VPL	0.00168847	0.00425943	0.396408	0.691807	0.000147	0.0046	0.032	0.975
293	ThalamNuclei_lh_volume_CM	0.00859486	0.00431136	1.99354	0.046211	0.00443	0.00466	0.95	0.342
294	ThalamNuclei_lh_volume_VLa	0.00524439	0.00404894	1.29525	0.195244	0.00273	0.00438	0.623	0.533
295	ThalamNuclei_lh_volume_PuA	-0.00144828	0.00452001	-0.320415	0.748656	-0.00262	0.00488	-0.536	0.592
296	ThalamNuclei_lh_volume_MDm	0.0147212	0.00476394	3.09012	0.00200252	0.0127	0.00513	2.47	0.0137
297	ThalamNuclei_lh_volume_Pf	0.00754642	0.00450747	1.67421	0.0941003	0.00569	0.00489	1.16	0.244
298	ThalamNuclei_lh_volume_VAmc	0.0144075	0.00431273	3.3407	0.000836668	0.0101	0.00467	2.16	0.031
299	ThalamNuclei_lh_volume_MDl	-0.00334355	0.00484974	-0.689429	0.490558	-0.00532	0.00523	-1.02	0.309
300	ThalamNuclei_lh_volume_CeM	0.0227806	0.00519644	4.38388	1.16962e-05	0.0182	0.00562	3.23	0.00124
301	ThalamNuclei_lh_volume_VA	0.00246116	0.00425903	0.577868	0.563357	8.84e-05	0.00462	0.0192	0.985
302	ThalamNuclei_lh_volume_MV(Re)	0.0217708	0.00529941	4.10815	3.9986e-05	0.0187	0.00574	3.26	0.0011
303	ThalamNuclei_lh_volume_VM	0.00142512	0.00434727	0.327821	0.743049	-0.000146	0.00469	-0.0311	0.975
304	ThalamNuclei_lh_volume_CL	0.0117977	0.00533713	2.21049	0.0270785	0.00893	0.00577	1.55	0.122
305	ThalamNuclei_lh_volume_PuL	-0.00978627	0.00504759	-1.9388	0.0525347	-0.0106	0.00547	-1.94	0.0522
306	ThalamNuclei_lh_volume_Pt	0.00160068	0.0044298	0.361344	0.717845	-0.00112	0.0048	-0.233	0.816
307	ThalamNuclei_lh_volume_AV	0.0150217	0.0052472	2.86281	0.00420185	0.0121	0.00567	2.13	0.0329
308	ThalamNuclei_lh_volume_Pc	0.0176304	0.00502172	3.51083	0.000447342	0.0128	0.00545	2.35	0.0189
309	ThalamNuclei_lh_volume_VLp	0.00714231	0.00399912	1.78597	0.0741135	0.00456	0.00432	1.06	0.291
310	ThalamNuclei_lh_volume_LP	0.0142896	0.00500776	2.85349	0.00432702	0.0116	0.00543	2.14	0.0328
311	ThalamNuclei_rh_volume_LGN	-0.00452937	0.00479561	-0.944484	0.34493	-0.00777	0.00519	-1.5	0.134
312	ThalamNuclei_rh_volume_MGN	0.00053298	0.00503812	0.105789	0.91575	-0.00199	0.00546	-0.365	0.715
313	ThalamNuclei_rh_volume_PuI	-0.00429391	0.00490192	-0.875966	0.381055	-0.00627	0.00528	-1.19	0.235
314	ThalamNuclei_rh_volume_PuM	0.00347364	0.00446506	0.777962	0.436598	0.00252	0.00482	0.522	0.601
315	ThalamNuclei_rh_volume_L-Sg	-0.0170667	0.00501134	-3.40561	0.000661008	-0.0182	0.00544	-3.36	0.000789
316	ThalamNuclei_rh_volume_VPL	0.00811077	0.00422083	1.92161	0.0546644	0.00622	0.00456	1.36	0.173
317	ThalamNuclei_rh_volume_CM	0.00888023	0.00434976	2.04155	0.0412049	0.00491	0.0047	1.04	0.297
318	ThalamNuclei_rh_volume_VLa	0.00749927	0.00398055	1.88398	0.0595775	0.00537	0.0043	1.25	0.212
319	ThalamNuclei_rh_volume_PuA	-0.00560358	0.00446189	-1.25588	0.20917	-0.00645	0.00481	-1.34	0.18
320	ThalamNuclei_rh_volume_MDm	0.013878	0.0047241	2.93769	0.00330906	0.0122	0.00511	2.39	0.0169
321	ThalamNuclei_rh_volume_Pf	0.00310616	0.00460581	0.674401	0.500061	0.000878	0.00499	0.176	0.86
322	ThalamNuclei_rh_volume_VAmc	0.0171649	0.00434998	3.94597	7.96523e-05	0.0161	0.00471	3.43	0.000611
323	ThalamNuclei_rh_volume_MDl	-0.00325939	0.00470441	-0.692837	0.488417	-0.00536	0.00508	-1.05	0.292
324	ThalamNuclei_rh_volume_VA	0.00404732	0.00420139	0.963329	0.33539	0.00253	0.00455	0.557	0.578
325	ThalamNuclei_rh_volume_MV(Re)	0.0214298	0.00527409	4.06322	4.85188e-05	0.019	0.00571	3.33	0.000885
326	ThalamNuclei_rh_volume_CeM	0.0208036	0.00517726	4.01827	5.87638e-05	0.0185	0.00561	3.31	0.000946
327	ThalamNuclei_rh_volume_VM	0.0109934	0.00440473	2.49582	0.0125717	0.00938	0.00476	1.97	0.0486
328	ThalamNuclei_rh_volume_PuL	-0.0103191	0.00481406	-2.14354	0.0320775	-0.0116	0.00521	-2.22	0.0263
329	ThalamNuclei_rh_volume_CL	0.0098812	0.0053862	1.83454	0.0665835	0.00813	0.00585	1.39	0.164
330	ThalamNuclei_rh_volume_VLp	0.0105016	0.00394993	2.65867	0.00784892	0.00858	0.00427	2.01	0.0444
331	ThalamNuclei_rh_volume_Pc	0.0176081	0.00511168	3.44469	0.000572476	0.0165	0.00554	2.97	0.00294
332	ThalamNuclei_rh_volume_Pt	0.00914082	0.00443987	2.0588	0.0395212	0.00469	0.00479	0.979	0.328
333	ThalamNuclei_rh_volume_AV	0.0122355	0.00500179	2.44622	0.0144418	0.00975	0.00543	1.8	0.0724
334	ThalamNuclei_rh_volume_LP	0.0167728	0.00509841	3.28981	0.00100368	0.0139	0.00552	2.51	0.0121
335	ThalamNuclei_lh_volume_LD	0.0159463	0.0056009	2.8471	0.00441484	0.0143	0.00609	2.34	0.0191
336	ThalamNuclei_rh_volume_LD	0.013554	0.00563862	2.40378	0.0162324	0.011	0.00613	1.8	0.0719
337	ThalamNuclei_lh_volume_Whole-thalamus	0.00678939	0.00374471	1.81306	0.0698315	0.00388	0.00404	0.96	0.337
338	ThalamNuclei_rh_volume_Whole-thalamus	0.00721078	0.00366167	1.96926	0.0489321	0.00465	0.00395	1.18	0.24
339	Brainstem_global_volume_Medulla	0.00977503	0.00390955	2.50029	0.0124142	0.00706	0.00422	1.67	0.0943
340	Brainstem_global_volume_Pons	0.0105726	0.00429116	2.4638	0.0137526	0.00997	0.00463	2.15	0.0314
341	Brainstem_global_volume_SCP	0.01523	0.00502219	3.03255	0.002427	0.0171	0.00541	3.17	0.00154
342	Brainstem_global_volume_Midbrain	0.00781065	0.00370623	2.10744	0.0350874	0.00569	0.00399	1.43	0.153
343	Brainstem_global_volume_Whole-brainstem	0.0105081	0.00394504	2.66363	0.00773414	0.00925	0.00426	2.17	0.0299
344	aparc-Desikan_lh_volume_bankssts	-0.0033922	0.00502354	-0.675261	0.499515	-0.00448	0.00546	-0.822	0.411
345	aparc-Desikan_lh_volume_caudalanteriorcingulate	-0.00497974	0.00559533	-0.889981	0.373483	-0.00263	0.00605	-0.435	0.664
346	aparc-Desikan_lh_volume_caudalmiddlefrontal	0.00197495	0.0047525	0.41556	0.677735	0.00362	0.00515	0.703	0.482
347	aparc-Desikan_lh_volume_cuneus	-0.0028442	0.00515318	-0.551931	0.581	-0.000228	0.00559	-0.0407	0.967
348	aparc-Desikan_lh_volume_entorhinal	0.00945707	0.00541157	1.74757	0.080549	0.00642	0.00587	1.09	0.274
349	aparc-Desikan_lh_volume_fusiform	-0.00390456	0.00446001	-0.875459	0.381331	-0.00275	0.00483	-0.571	0.568
350	aparc-Desikan_lh_volume_inferiorparietal	0.00347818	0.00465773	0.746756	0.455217	0.00167	0.00503	0.332	0.74
351	aparc-Desikan_lh_volume_inferiortemporal	-0.00480953	0.00434429	-1.10709	0.268263	-0.00621	0.00469	-1.32	0.186
352	aparc-Desikan_lh_volume_isthmuscingulate	-0.00028042	0.00462111	-0.0606824	0.951613	0.000957	0.005	0.191	0.848
353	aparc-Desikan_lh_volume_lateraloccipital	-0.00177053	0.00452146	-0.391585	0.695367	-0.000293	0.00488	-0.0601	0.952
354	aparc-Desikan_lh_volume_lateralorbitofrontal	-0.00097838	0.00404275	-0.242009	0.808775	0.00155	0.00436	0.355	0.723
355	aparc-Desikan_lh_volume_lingual	0.00603241	0.00516945	1.16693	0.243246	0.00587	0.0056	1.05	0.294
356	aparc-Desikan_lh_volume_medialorbitofrontal	-0.00424943	0.0043657	-0.973367	0.330379	-0.00369	0.00472	-0.782	0.434
357	aparc-Desikan_lh_volume_middletemporal	0.00399087	0.00426905	0.934839	0.349879	0.00559	0.00463	1.21	0.227
358	aparc-Desikan_lh_volume_parahippocampal	0.00111382	0.00545932	0.204022	0.838338	-0.000429	0.00592	-0.0724	0.942
359	aparc-Desikan_lh_volume_paracentral	0.00758609	0.00483522	1.56892	0.116676	0.00641	0.00522	1.23	0.22
360	aparc-Desikan_lh_volume_parsopercularis	0.00846181	0.00494216	1.71217	0.0868755	0.0113	0.00536	2.11	0.0346
361	aparc-Desikan_lh_volume_parsorbitalis	0.000298824	0.00484726	0.0616481	0.950844	0.00148	0.00525	0.282	0.778
362	aparc-Desikan_lh_volume_parstriangularis	0.00836842	0.00493656	1.69519	0.0900487	0.00736	0.00535	1.38	0.169
363	aparc-Desikan_lh_volume_pericalcarine	0.000225997	0.00537268	0.0420641	0.966448	0.00304	0.00581	0.523	0.601
364	aparc-Desikan_lh_volume_postcentral	0.00536597	0.00447482	1.19915	0.23048	0.00536	0.00484	1.11	0.268
365	aparc-Desikan_lh_volume_posteriorcingulate	0.00602598	0.00491146	1.22692	0.219861	0.00785	0.00532	1.48	0.14
366	aparc-Desikan_lh_volume_precentral	0.00261045	0.00436035	0.598679	0.549391	0.00394	0.00472	0.833	0.405
367	aparc-Desikan_lh_volume_precuneus	0.00156052	0.00419409	0.372076	0.709839	0.00442	0.00453	0.974	0.33
368	aparc-Desikan_lh_volume_rostralanteriorcingulate	0.0068709	0.00474599	1.44773	0.147703	0.00807	0.00515	1.57	0.117
369	aparc-Desikan_lh_volume_rostralmiddlefrontal	-0.00290675	0.00397081	-0.732029	0.464156	-0.00372	0.00429	-0.867	0.386
370	aparc-Desikan_lh_volume_superiorfrontal	0.00370877	0.00394269	0.940668	0.346882	0.00335	0.00427	0.784	0.433
371	aparc-Desikan_lh_volume_superiorparietal	0.000722723	0.00457681	0.15791	0.874529	0.00258	0.00495	0.522	0.602
372	aparc-Desikan_lh_volume_superiortemporal	0.0071647	0.00431137	1.66181	0.09656	0.00691	0.00466	1.48	0.138
373	aparc-Desikan_lh_volume_supramarginal	0.00648246	0.00441997	1.46663	0.142487	0.00831	0.00478	1.74	0.082
374	aparc-Desikan_lh_volume_frontalpole	-0.00148944	0.00525972	-0.283178	0.777042	0.00177	0.0057	0.311	0.756
375	aparc-Desikan_lh_volume_transversetemporal	-0.00911976	0.0051453	-1.77244	0.0763306	-0.00924	0.00557	-1.66	0.0971
376	aparc-Desikan_lh_volume_insula	0.00522505	0.00422612	1.23637	0.21633	0.00717	0.00458	1.57	0.117
377	aparc-Desikan_rh_volume_bankssts	0.00851989	0.0051012	1.67017	0.0948953	0.00637	0.00552	1.15	0.249
378	aparc-Desikan_rh_volume_caudalanteriorcingulate	0.00667374	0.00556978	1.19821	0.230846	0.00493	0.00606	0.813	0.416
379	aparc-Desikan_rh_volume_caudalmiddlefrontal	0.0016265	0.00481801	0.337588	0.735676	0.00191	0.00523	0.365	0.715
380	aparc-Desikan_rh_volume_cuneus	0.000978107	0.005039	0.194107	0.846093	0.00251	0.00546	0.459	0.647
381	aparc-Desikan_rh_volume_entorhinal	0.0104423	0.00544311	1.91843	0.0550652	0.012	0.00591	2.02	0.0429
382	aparc-Desikan_rh_volume_fusiform	-0.00584628	0.00440168	-1.32819	0.184125	-0.00515	0.00477	-1.08	0.28
383	aparc-Desikan_rh_volume_inferiorparietal	0.0105979	0.00445816	2.37719	0.0174509	0.0101	0.00483	2.09	0.0363
384	aparc-Desikan_rh_volume_inferiortemporal	-0.00273364	0.00427987	-0.63872	0.52301	-0.00154	0.00464	-0.331	0.741
385	aparc-Desikan_rh_volume_isthmuscingulate	0.00326145	0.00482259	0.676286	0.498864	0.00594	0.00522	1.14	0.255
386	aparc-Desikan_rh_volume_lateraloccipital	-0.00743059	0.00448924	-1.6552	0.0978943	-0.00442	0.00483	-0.915	0.36
387	aparc-Desikan_rh_volume_lateralorbitofrontal	0.00155511	0.00412643	0.376866	0.706275	0.00253	0.00448	0.566	0.572
388	aparc-Desikan_rh_volume_lingual	0.00517049	0.00520306	0.993739	0.320357	0.00661	0.00564	1.17	0.241
389	aparc-Desikan_rh_volume_medialorbitofrontal	0.0018812	0.00423925	0.443756	0.657222	0.00254	0.0046	0.553	0.58
390	aparc-Desikan_rh_volume_middletemporal	0.00228167	0.00412188	0.55355	0.579891	0.00361	0.00448	0.806	0.42
391	aparc-Desikan_rh_volume_parahippocampal	0.00257237	0.00542627	0.474059	0.635461	0.00214	0.00588	0.363	0.717
392	aparc-Desikan_rh_volume_paracentral	0.010545	0.00487787	2.1618	0.0306409	0.00936	0.00528	1.77	0.0764
393	aparc-Desikan_rh_volume_parsopercularis	0.00428229	0.00490453	0.873129	0.382599	0.00705	0.00532	1.33	0.185
394	aparc-Desikan_rh_volume_parsorbitalis	0.00345709	0.00484869	0.712995	0.475854	0.0036	0.00526	0.685	0.493
395	aparc-Desikan_rh_volume_parstriangularis	0.0042217	0.00491228	0.859418	0.390117	0.00384	0.00533	0.721	0.471
396	aparc-Desikan_rh_volume_pericalcarine	0.00585839	0.00531326	1.1026	0.27021	0.00688	0.00575	1.2	0.231
397	aparc-Desikan_rh_volume_postcentral	0.00243633	0.00455525	0.53484	0.592764	0.00283	0.00493	0.574	0.566
398	aparc-Desikan_rh_volume_posteriorcingulate	0.00587212	0.00488755	1.20144	0.229588	0.00699	0.0053	1.32	0.188
399	aparc-Desikan_rh_volume_precentral	0.00220994	0.0044423	0.497477	0.618856	-0.000102	0.00481	-0.0213	0.983
400	aparc-Desikan_rh_volume_precuneus	0.000987634	0.00407425	0.242409	0.808465	0.00513	0.00441	1.16	0.244
401	aparc-Desikan_rh_volume_rostralanteriorcingulate	0.00646054	0.00516441	1.25097	0.210954	0.00487	0.00559	0.871	0.384
402	aparc-Desikan_rh_volume_rostralmiddlefrontal	0.00363749	0.00406175	0.895546	0.370502	0.00427	0.0044	0.969	0.332
403	aparc-Desikan_rh_volume_superiorfrontal	0.00135189	0.00397334	0.340242	0.733677	0.00293	0.00431	0.681	0.496
404	aparc-Desikan_rh_volume_superiorparietal	-0.00551317	0.00454866	-1.21204	0.225505	-0.00423	0.00491	-0.861	0.389
405	aparc-Desikan_rh_volume_superiortemporal	0.00439718	0.00425664	1.03302	0.301604	0.00428	0.00462	0.926	0.354
406	aparc-Desikan_rh_volume_supramarginal	-0.00638673	0.00447878	-1.426	0.153879	-0.00578	0.00485	-1.19	0.234
407	aparc-Desikan_rh_volume_frontalpole	-0.00632858	0.00530293	-1.19341	0.232717	-0.00712	0.00574	-1.24	0.215
408	aparc-Desikan_rh_volume_transversetemporal	-0.0110934	0.0050972	-2.17636	0.0295356	-0.00871	0.00552	-1.58	0.115
409	aparc-Desikan_rh_volume_insula	0.000750566	0.00420313	0.178573	0.858274	0.00283	0.00454	0.624	0.532
410	BA-exvivo_lh_volume_BA1	0.00584329	0.00482851	1.21016	0.226225	0.00459	0.00522	0.879	0.379
411	BA-exvivo_lh_volume_BA2	0.00751945	0.00451533	1.66532	0.0958596	0.00964	0.00488	1.98	0.0482
412	BA-exvivo_lh_volume_BA3a	0.00246541	0.0049722	0.49584	0.620011	0.00334	0.00539	0.62	0.535
413	BA-exvivo_lh_volume_BA3b	0.00459801	0.00451035	1.01944	0.308004	0.00467	0.00488	0.956	0.339
414	BA-exvivo_lh_volume_BA4a	0.00402575	0.00475433	0.846754	0.397139	0.0025	0.00514	0.485	0.627
415	BA-exvivo_lh_volume_BA4p	0.00290851	0.00514928	0.564838	0.572188	0.004	0.00558	0.716	0.474
416	BA-exvivo_lh_volume_BA6	0.00318721	0.00415929	0.766288	0.443511	0.0034	0.00451	0.753	0.451
417	BA-exvivo_lh_volume_BA44	0.00904511	0.00466063	1.94075	0.0522978	0.0139	0.00505	2.74	0.00608
418	BA-exvivo_lh_volume_BA45	0.00397093	0.00477623	0.831395	0.405757	0.00366	0.00518	0.707	0.48
419	BA-exvivo_lh_volume_V1	0.000271717	0.00519341	0.0523196	0.958274	0.00294	0.00563	0.522	0.602
420	BA-exvivo_lh_volume_V2	0.002351	0.00482326	0.487429	0.625957	0.00404	0.00521	0.776	0.438
421	BA-exvivo_lh_volume_MT	-0.00540633	0.0047671	-1.13409	0.256764	-0.00819	0.00516	-1.59	0.112
422	BA-exvivo_lh_volume_perirhinal	0.010056	0.00543227	1.85116	0.0641565	0.00745	0.0059	1.26	0.207
423	BA-exvivo_lh_volume_entorhinal	0.000846119	0.00562859	0.150325	0.880509	-0.000684	0.00613	-0.112	0.911
424	BA-exvivo_rh_volume_BA1	0.00211949	0.00482479	0.439292	0.660453	0.00284	0.00522	0.544	0.586
425	BA-exvivo_rh_volume_BA2	-0.000579795	0.00486424	-0.119195	0.905121	0.00142	0.00528	0.269	0.788
426	BA-exvivo_rh_volume_BA3a	0.00224769	0.00493019	0.455903	0.648463	-0.000713	0.00531	-0.134	0.893
427	BA-exvivo_rh_volume_BA3b	0.00286571	0.00494116	0.579968	0.56194	0.000405	0.00534	0.0759	0.94
428	BA-exvivo_rh_volume_BA4a	0.00681929	0.00489449	1.39326	0.163552	0.00435	0.00531	0.82	0.413
429	BA-exvivo_rh_volume_BA4p	0.0031462	0.00519206	0.605963	0.544543	0.000442	0.00561	0.0789	0.937
430	BA-exvivo_rh_volume_BA6	0.00136362	0.00436474	0.312417	0.754726	0.00239	0.00473	0.505	0.613
431	BA-exvivo_rh_volume_BA44	0.00380709	0.00437954	0.869291	0.384694	0.00475	0.00475	1	0.317
432	BA-exvivo_rh_volume_BA45	0.00614561	0.00456942	1.34494	0.178654	0.00536	0.00495	1.08	0.279
433	BA-exvivo_rh_volume_V1	0.00423018	0.00513794	0.823323	0.41033	0.00475	0.00556	0.853	0.394
434	BA-exvivo_rh_volume_V2	-0.00230355	0.00484139	-0.475804	0.634218	-1.87e-05	0.00523	-0.00359	0.997
435	BA-exvivo_rh_volume_MT	0.00149421	0.00473821	0.315354	0.752495	0.00287	0.00513	0.56	0.575
436	BA-exvivo_rh_volume_perirhinal	0.00932536	0.00537499	1.73495	0.0827589	0.01	0.00584	1.72	0.0863
437	BA-exvivo_rh_volume_entorhinal	-0.0033775	0.00564917	-0.597875	0.549928	0.000774	0.00615	0.126	0.9
438	aparc-DKTatlas_lh_volume_caudalanteriorcingulate	0.00195381	0.0048614	0.401902	0.687759	0.00397	0.00528	0.752	0.452
439	aparc-DKTatlas_lh_volume_caudalmiddlefrontal	0.000738586	0.00471738	0.156567	0.875587	0.00216	0.00511	0.423	0.672
440	aparc-DKTatlas_lh_volume_cuneus	-0.00130155	0.00506576	-0.256932	0.797233	0.00234	0.00549	0.426	0.67
441	aparc-DKTatlas_lh_volume_entorhinal	0.00944734	0.0053888	1.75314	0.0795871	0.00647	0.00585	1.11	0.269
442	aparc-DKTatlas_lh_volume_fusiform	-0.00121761	0.00449937	-0.270617	0.786687	0.000528	0.00486	0.109	0.913
443	aparc-DKTatlas_lh_volume_inferiorparietal	0.00420038	0.00462682	0.907834	0.363973	0.00306	0.005	0.612	0.541
444	aparc-DKTatlas_lh_volume_inferiortemporal	-0.00685626	0.00436284	-1.57151	0.116074	-0.00885	0.00472	-1.88	0.0606
445	aparc-DKTatlas_lh_volume_isthmuscingulate	-0.00048039	0.00462109	-0.103956	0.917205	0.000831	0.005	0.166	0.868
446	aparc-DKTatlas_lh_volume_lateraloccipital	-0.00164614	0.00452351	-0.363908	0.715929	-8.24e-05	0.00488	-0.0169	0.987
447	aparc-DKTatlas_lh_volume_lateralorbitofrontal	0.0018436	0.00398809	0.462276	0.643887	0.00372	0.0043	0.864	0.387
448	aparc-DKTatlas_lh_volume_lingual	0.00601743	0.00516894	1.16415	0.244372	0.00594	0.00559	1.06	0.289
449	aparc-DKTatlas_lh_volume_medialorbitofrontal	-0.0011149	0.00440605	-0.253039	0.80024	-0.000146	0.00477	-0.0307	0.976
450	aparc-DKTatlas_lh_volume_middletemporal	0.00278698	0.00418265	0.666319	0.505212	0.00402	0.00453	0.887	0.375
451	aparc-DKTatlas_lh_volume_parahippocampal	0.00285035	0.00543997	0.523964	0.600307	0.00135	0.0059	0.229	0.819
452	aparc-DKTatlas_lh_volume_paracentral	0.00682412	0.00472738	1.44353	0.148881	0.00578	0.0051	1.13	0.258
453	aparc-DKTatlas_lh_volume_parsopercularis	0.00924776	0.00495519	1.86628	0.062012	0.0115	0.00537	2.14	0.0322
454	aparc-DKTatlas_lh_volume_parsorbitalis	0.00161847	0.00494313	0.327417	0.743354	0.00415	0.00535	0.776	0.438
455	aparc-DKTatlas_lh_volume_parstriangularis	0.00451198	0.00500707	0.901122	0.36753	0.00397	0.00543	0.731	0.465
456	aparc-DKTatlas_lh_volume_pericalcarine	2.93051e-05	0.00537518	0.00545192	0.99565	0.00248	0.00582	0.426	0.67
457	aparc-DKTatlas_lh_volume_postcentral	0.00553678	0.00441499	1.25409	0.20982	0.00635	0.00478	1.33	0.184
458	aparc-DKTatlas_lh_volume_posteriorcingulate	0.00355432	0.00478965	0.742083	0.458042	0.00539	0.00518	1.04	0.299
459	aparc-DKTatlas_lh_volume_precentral	0.00326356	0.00434741	0.75069	0.452845	0.00482	0.00471	1.02	0.306
460	aparc-DKTatlas_lh_volume_precuneus	0.00116029	0.00422792	0.274434	0.783753	0.00367	0.00457	0.804	0.421
461	aparc-DKTatlas_lh_volume_rostralanteriorcingulate	0.00637939	0.00442213	1.44261	0.149141	0.00622	0.0048	1.3	0.195
462	aparc-DKTatlas_lh_volume_rostralmiddlefrontal	-0.00496086	0.00415213	-1.19478	0.232184	-0.0051	0.00449	-1.14	0.255
463	aparc-DKTatlas_lh_volume_superiorfrontal	0.00266656	0.00387967	0.687315	0.491889	0.00203	0.0042	0.483	0.629
464	aparc-DKTatlas_lh_volume_superiorparietal	-0.000118228	0.00471444	-0.0250779	0.979993	0.00109	0.0051	0.214	0.83
465	aparc-DKTatlas_lh_volume_superiortemporal	0.00680554	0.00420073	1.62008	0.105224	0.00687	0.00455	1.51	0.131
466	aparc-DKTatlas_lh_volume_supramarginal	0.00587035	0.00444599	1.32037	0.186722	0.00674	0.0048	1.4	0.161
467	aparc-DKTatlas_lh_volume_transversetemporal	-0.0102266	0.00514142	-1.98907	0.0467025	-0.0105	0.00556	-1.89	0.059
468	aparc-DKTatlas_lh_volume_insula	0.002596	0.00418262	0.620665	0.534825	0.00546	0.00452	1.21	0.227
469	aparc-DKTatlas_rh_volume_caudalanteriorcingulate	0.00494455	0.00555304	0.890422	0.373246	0.00284	0.00604	0.47	0.638
470	aparc-DKTatlas_rh_volume_caudalmiddlefrontal	0.00181058	0.00480077	0.377144	0.706069	0.00173	0.00521	0.332	0.74
471	aparc-DKTatlas_rh_volume_cuneus	0.00174616	0.00496839	0.351453	0.725251	0.0041	0.00538	0.762	0.446
472	aparc-DKTatlas_rh_volume_entorhinal	0.011184	0.00542048	2.06329	0.0390931	0.0124	0.00588	2.11	0.0347
473	aparc-DKTatlas_rh_volume_fusiform	-0.00431063	0.00442568	-0.974003	0.330062	-0.00393	0.00479	-0.82	0.412
474	aparc-DKTatlas_rh_volume_inferiorparietal	0.0096128	0.00443527	2.16735	0.0302156	0.00917	0.00481	1.91	0.0564
475	aparc-DKTatlas_rh_volume_inferiortemporal	-0.00335356	0.00426798	-0.785749	0.432021	-0.00155	0.00463	-0.334	0.738
476	aparc-DKTatlas_rh_volume_isthmuscingulate	0.00242437	0.00485165	0.4997	0.61729	0.00452	0.00525	0.862	0.389
477	aparc-DKTatlas_rh_volume_lateraloccipital	-0.00853608	0.00450667	-1.8941	0.0582212	-0.00572	0.00485	-1.18	0.239
478	aparc-DKTatlas_rh_volume_lateralorbitofrontal	0.00175807	0.00399038	0.440576	0.659523	0.00328	0.00432	0.759	0.448
479	aparc-DKTatlas_rh_volume_lingual	0.00556531	0.00520242	1.06975	0.284738	0.0069	0.00564	1.22	0.221
480	aparc-DKTatlas_rh_volume_medialorbitofrontal	0.00565997	0.00444529	1.27325	0.202939	0.00319	0.00482	0.662	0.508
481	aparc-DKTatlas_rh_volume_middletemporal	0.00374734	0.00408508	0.917324	0.35898	0.00471	0.00444	1.06	0.288
482	aparc-DKTatlas_rh_volume_parahippocampal	0.00294776	0.00540019	0.545862	0.585165	0.00365	0.00585	0.623	0.533
483	aparc-DKTatlas_rh_volume_paracentral	0.0107685	0.00483386	2.22772	0.0259062	0.00999	0.00524	1.91	0.0564
484	aparc-DKTatlas_rh_volume_parsopercularis	0.00464791	0.00488725	0.951028	0.341598	0.00655	0.0053	1.24	0.216
485	aparc-DKTatlas_rh_volume_parsorbitalis	0.000735368	0.00501612	0.146601	0.883448	0.00308	0.00544	0.566	0.572
486	aparc-DKTatlas_rh_volume_parstriangularis	0.00502538	0.00506358	0.992457	0.320982	0.00379	0.00548	0.692	0.489
487	aparc-DKTatlas_rh_volume_pericalcarine	0.00564771	0.00530747	1.06411	0.287289	0.0066	0.00575	1.15	0.251
488	aparc-DKTatlas_rh_volume_postcentral	0.00110147	0.00453178	0.243056	0.807964	0.00215	0.00491	0.438	0.661
489	aparc-DKTatlas_rh_volume_posteriorcingulate	0.00315482	0.0048037	0.656748	0.511348	0.00394	0.00521	0.756	0.449
490	aparc-DKTatlas_rh_volume_precentral	0.00287949	0.00442875	0.650181	0.51558	0.000334	0.00479	0.0697	0.944
491	aparc-DKTatlas_rh_volume_precuneus	0.000997175	0.00407712	0.244578	0.806785	0.00507	0.00441	1.15	0.251
492	aparc-DKTatlas_rh_volume_rostralanteriorcingulate	0.00563692	0.00498885	1.1299	0.258525	0.00438	0.0054	0.812	0.417
493	aparc-DKTatlas_rh_volume_rostralmiddlefrontal	0.00336779	0.00425288	0.791884	0.428434	0.00373	0.0046	0.812	0.417
494	aparc-DKTatlas_rh_volume_superiorfrontal	0.00111645	0.0038164	0.292539	0.769876	0.0033	0.00413	0.8	0.424
495	aparc-DKTatlas_rh_volume_superiorparietal	-0.00558412	0.00469445	-1.18952	0.234246	-0.00531	0.00507	-1.05	0.295
496	aparc-DKTatlas_rh_volume_superiortemporal	0.00394198	0.0041634	0.946816	0.34374	0.00291	0.00452	0.644	0.519
497	aparc-DKTatlas_rh_volume_supramarginal	-0.00568474	0.00447058	-1.27159	0.203529	-0.00448	0.00485	-0.925	0.355
498	aparc-DKTatlas_rh_volume_transversetemporal	-0.00989238	0.0050622	-1.95417	0.0506905	-0.0074	0.00548	-1.35	0.177
499	aparc-DKTatlas_rh_volume_insula	-0.000772567	0.00420133	-0.183886	0.854104	0.0019	0.00454	0.419	0.675
500	aparc-a2009s_lh_volume_G+S-frontomargin	-0.00279473	0.00485762	-0.575329	0.565073	-0.000848	0.00524	-0.162	0.871
501	aparc-a2009s_lh_volume_G+S-occipital-inf	-0.00549168	0.00512981	-1.07054	0.284384	-0.00243	0.00554	-0.438	0.661
502	aparc-a2009s_lh_volume_G+S-paracentral	0.00481679	0.00512291	0.940245	0.347099	0.00379	0.00554	0.684	0.494
503	aparc-a2009s_lh_volume_G+S-subcentral	0.000762795	0.004501	0.169472	0.865426	0.00341	0.00488	0.697	0.486
504	aparc-a2009s_lh_volume_G+S-transv-frontopol	-0.00126581	0.00509797	-0.248296	0.803907	0.00173	0.00553	0.312	0.755
505	aparc-a2009s_lh_volume_G+S-cingul-Ant	-0.0014246	0.00430043	-0.331269	0.740443	-0.00217	0.00467	-0.464	0.643
506	aparc-a2009s_lh_volume_G+S-cingul-Mid-Ant	-0.00125978	0.00522135	-0.241275	0.809344	-0.00264	0.00567	-0.465	0.642
507	aparc-a2009s_lh_volume_G+S-cingul-Mid-Post	-0.00112953	0.00489851	-0.230586	0.817638	0.000411	0.0053	0.0775	0.938
508	aparc-a2009s_lh_volume_G-cingul-Post-dorsal	0.00742515	0.00469641	1.58103	0.113882	0.00848	0.00508	1.67	0.0951
509	aparc-a2009s_lh_volume_G-cingul-Post-ventral	-0.00184998	0.00518512	-0.356786	0.721255	-0.000916	0.00562	-0.163	0.871
510	aparc-a2009s_lh_volume_G-cuneus	-0.00361851	0.00514531	-0.703265	0.481896	-0.000425	0.00558	-0.0762	0.939
511	aparc-a2009s_lh_volume_G-front-inf-Opercular	0.00817761	0.00485203	1.6854	0.0919212	0.0116	0.00526	2.21	0.0271
512	aparc-a2009s_lh_volume_G-front-inf-Orbital	0.00369658	0.00534407	0.691716	0.489121	0.00531	0.00579	0.917	0.359
513	aparc-a2009s_lh_volume_G-front-inf-Triangul	0.00549777	0.00521691	1.05384	0.291966	0.00531	0.00566	0.938	0.348
514	aparc-a2009s_lh_volume_G-front-middle	0.00146731	0.00427695	0.343073	0.731546	0.00296	0.00464	0.639	0.523
515	aparc-a2009s_lh_volume_G-front-sup	0.00359968	0.0040954	0.878957	0.379431	0.00432	0.00443	0.976	0.329
516	aparc-a2009s_lh_volume_G-Ins-lg+S-cent-ins	0.0046437	0.00507514	0.91499	0.360204	0.00277	0.0055	0.504	0.614
517	aparc-a2009s_lh_volume_G-insular-short	0.00626634	0.0046627	1.34393	0.178981	0.00887	0.00503	1.76	0.0781
518	aparc-a2009s_lh_volume_G-occipital-middle	7.53952e-06	0.00487667	0.00154604	0.998766	-7.47e-05	0.00529	-0.0141	0.989
519	aparc-a2009s_lh_volume_G-occipital-sup	-0.00033923	0.0051278	-0.066155	0.947255	0.00198	0.00553	0.357	0.721
520	aparc-a2009s_lh_volume_G-oc-temp-lat-fusifor	-0.00548623	0.00489955	-1.11974	0.262832	-0.00274	0.00531	-0.517	0.605
521	aparc-a2009s_lh_volume_G-oc-temp-med-Lingual	0.00428292	0.00530349	0.807566	0.419347	0.00379	0.00574	0.66	0.509
522	aparc-a2009s_lh_volume_G-oc-temp-med-Parahip	0.00942685	0.00555158	1.69805	0.0895084	0.00634	0.00603	1.05	0.293
523	aparc-a2009s_lh_volume_G-orbital	-0.0030044	0.00433577	-0.692934	0.488356	-0.00213	0.00468	-0.454	0.65
524	aparc-a2009s_lh_volume_G-pariet-inf-Angular	0.00424876	0.0048606	0.874124	0.382058	0.00465	0.00527	0.883	0.377
525	aparc-a2009s_lh_volume_G-pariet-inf-Supramar	0.00412122	0.00459549	0.896796	0.369835	0.00516	0.00497	1.04	0.299
526	aparc-a2009s_lh_volume_G-parietal-sup	-0.00281721	0.00488898	-0.576237	0.564459	-0.00228	0.00529	-0.432	0.666
527	aparc-a2009s_lh_volume_G-postcentral	0.00452493	0.00493964	0.916046	0.35965	0.00427	0.00534	0.8	0.424
528	aparc-a2009s_lh_volume_G-precentral	0.00179646	0.00458289	0.391993	0.695066	0.0026	0.00496	0.524	0.6
529	aparc-a2009s_lh_volume_G-precuneus	9.0033e-05	0.00468668	0.0192104	0.984673	0.00185	0.00507	0.364	0.716
530	aparc-a2009s_lh_volume_G-rectus	-0.00853942	0.00494309	-1.72755	0.0840792	-0.011	0.00535	-2.07	0.0389
531	aparc-a2009s_lh_volume_G-subcallosal	0.0172872	0.00503358	3.43437	0.000594698	0.0166	0.00546	3.04	0.00236
532	aparc-a2009s_lh_volume_G-temp-sup-G-T-transv	-0.002616	0.00527442	-0.495979	0.619912	-0.00459	0.0057	-0.804	0.421
533	aparc-a2009s_lh_volume_G-temp-sup-Lateral	0.00707367	0.00467099	1.51439	0.129938	0.0074	0.00507	1.46	0.144
534	aparc-a2009s_lh_volume_G-temp-sup-Plan-polar	0.00548634	0.00480774	1.14115	0.253818	0.00686	0.00519	1.32	0.186
535	aparc-a2009s_lh_volume_G-temp-sup-Plan-tempo	0.0076184	0.00510063	1.49362	0.135286	0.0073	0.00552	1.32	0.186
536	aparc-a2009s_lh_volume_G-temporal-inf	-0.00911109	0.00468439	-1.94499	0.051785	-0.0112	0.00506	-2.22	0.0266
537	aparc-a2009s_lh_volume_G-temporal-middle	0.00375428	0.00447012	0.839861	0.400993	0.00536	0.00485	1.11	0.269
538	aparc-a2009s_lh_volume_Lat-Fis-ant-Horizont	-0.00284308	0.00542134	-0.524425	0.599987	-0.00093	0.00587	-0.158	0.874
539	aparc-a2009s_lh_volume_Lat-Fis-ant-Vertical	0.00164915	0.00556761	0.296204	0.767076	0.00328	0.00604	0.543	0.587
540	aparc-a2009s_lh_volume_Lat-Fis-post	-0.00670305	0.00491183	-1.36468	0.172365	-0.00453	0.00531	-0.852	0.394
541	aparc-a2009s_lh_volume_Pole-occipital	-0.00216021	0.00494791	-0.436589	0.662412	0.000679	0.00535	0.127	0.899
542	aparc-a2009s_lh_volume_Pole-temporal	-0.00178533	0.00500829	-0.356476	0.721487	0.000176	0.00542	0.0325	0.974
543	aparc-a2009s_lh_volume_S-calcarine	0.00360894	0.00529595	0.681452	0.49559	0.00397	0.00573	0.693	0.488
544	aparc-a2009s_lh_volume_S-central	0.00208726	0.0049617	0.420674	0.673996	0.00138	0.00538	0.257	0.797
545	aparc-a2009s_lh_volume_S-cingul-Marginalis	0.0113953	0.00487661	2.33672	0.01946	0.012	0.00528	2.28	0.0225
546	aparc-a2009s_lh_volume_S-circular-insula-ant	-0.00460324	0.00503017	-0.915127	0.360132	-0.0011	0.00544	-0.202	0.84
547	aparc-a2009s_lh_volume_S-circular-insula-inf	-0.0049373	0.00492761	-1.00197	0.316367	-0.00367	0.00533	-0.688	0.491
548	aparc-a2009s_lh_volume_S-circular-insula-sup	0.00457424	0.00444674	1.02867	0.303641	0.0036	0.00481	0.749	0.454
549	aparc-a2009s_lh_volume_S-collat-transv-ant	-0.00128392	0.00513532	-0.250018	0.802575	-0.00328	0.00555	-0.59	0.555
550	aparc-a2009s_lh_volume_S-collat-transv-post	0.00429976	0.00540666	0.795271	0.426462	0.00686	0.00584	1.17	0.24
551	aparc-a2009s_lh_volume_S-front-inf	0.00212411	0.00484339	0.438558	0.660985	0.000673	0.00524	0.128	0.898
552	aparc-a2009s_lh_volume_S-front-middle	-0.00777835	0.00489244	-1.58987	0.111874	-0.0101	0.00529	-1.92	0.0555
553	aparc-a2009s_lh_volume_S-front-sup	0.00452387	0.00470692	0.961111	0.336504	0.00238	0.00511	0.465	0.642
554	aparc-a2009s_lh_volume_S-interm-prim-Jensen	0.00301695	0.00560423	0.538334	0.59035	0.00487	0.00609	0.799	0.424
555	aparc-a2009s_lh_volume_S-intrapariet+P-trans	0.00324558	0.0049605	0.654285	0.512933	0.0028	0.00537	0.521	0.602
556	aparc-a2009s_lh_volume_S-oc-middle+Lunatus	0.00666813	0.00532009	1.25339	0.210075	0.00388	0.00578	0.671	0.502
557	aparc-a2009s_lh_volume_S-oc-sup+transversal	0.00311392	0.00522214	0.596292	0.550985	0.00586	0.00566	1.04	0.3
558	aparc-a2009s_lh_volume_S-occipital-ant	-0.00760306	0.00543193	-1.3997	0.161614	-0.00971	0.0059	-1.65	0.0999
559	aparc-a2009s_lh_volume_S-oc-temp-lat	-0.00171047	0.00511097	-0.334667	0.737879	6.07e-05	0.00553	0.011	0.991
560	aparc-a2009s_lh_volume_S-oc-temp-med+Lingual	0.00576114	0.0048221	1.19474	0.232199	0.00775	0.00522	1.48	0.138
561	aparc-a2009s_lh_volume_S-orbital-lateral	-0.000741539	0.00530152	-0.139873	0.888761	0.000888	0.00574	0.155	0.877
562	aparc-a2009s_lh_volume_S-orbital-med-olfact	0.0133871	0.00468015	2.86039	0.00423396	0.0116	0.00506	2.3	0.0214
563	aparc-a2009s_lh_volume_S-orbital-H-Shaped	0.00237222	0.00467223	0.507727	0.611649	0.00572	0.00505	1.13	0.258
564	aparc-a2009s_lh_volume_S-parieto-occipital	0.00261034	0.00502094	0.51989	0.603144	0.00653	0.00543	1.2	0.229
565	aparc-a2009s_lh_volume_S-pericallosal	-0.00159663	0.00505987	-0.315547	0.752349	0.00177	0.00547	0.324	0.746
566	aparc-a2009s_lh_volume_S-postcentral	0.00987808	0.00474594	2.08138	0.0374076	0.0123	0.00513	2.39	0.0167
567	aparc-a2009s_lh_volume_S-precentral-inf-part	0.00570472	0.00513632	1.11066	0.266721	0.0114	0.00557	2.05	0.0406
568	aparc-a2009s_lh_volume_S-precentral-sup-part	5.70184e-05	0.00521952	0.0109241	0.991284	-0.00161	0.00566	-0.285	0.776
569	aparc-a2009s_lh_volume_S-suborbital	0.00269968	0.00551639	0.489393	0.624567	0.00583	0.00597	0.977	0.329
570	aparc-a2009s_lh_volume_S-subparietal	-0.000440228	0.00489888	-0.0898629	0.928397	0.00164	0.00529	0.31	0.756
571	aparc-a2009s_lh_volume_S-temporal-inf	0.00685153	0.00482195	1.4209	0.155355	0.00594	0.00522	1.14	0.256
572	aparc-a2009s_lh_volume_S-temporal-sup	0.00321048	0.00445537	0.720585	0.47117	0.000361	0.00483	0.0748	0.94
573	aparc-a2009s_lh_volume_S-temporal-transverse	-0.00137952	0.00556039	-0.248098	0.80406	0.00219	0.00601	0.365	0.715
574	aparc-a2009s_rh_volume_G+S-frontomargin	5.09251e-05	0.00504641	0.0100914	0.991948	0.000522	0.00546	0.0957	0.924
575	aparc-a2009s_rh_volume_G+S-occipital-inf	-0.00559076	0.00500892	-1.11616	0.264362	-0.00568	0.00541	-1.05	0.294
576	aparc-a2009s_rh_volume_G+S-paracentral	0.00668361	0.00519851	1.28568	0.198565	0.00457	0.00562	0.812	0.417
577	aparc-a2009s_rh_volume_G+S-subcentral	0.00271092	0.00460933	0.588137	0.556445	0.000844	0.005	0.169	0.866
578	aparc-a2009s_rh_volume_G+S-transv-frontopol	0.00405532	0.00497899	0.814487	0.415372	0.00643	0.00541	1.19	0.235
579	aparc-a2009s_rh_volume_G+S-cingul-Ant	0.00367398	0.00406682	0.903404	0.366319	0.00495	0.00441	1.12	0.262
580	aparc-a2009s_rh_volume_G+S-cingul-Mid-Ant	0.0132901	0.00488768	2.7191	0.00654964	0.0127	0.00531	2.4	0.0165
581	aparc-a2009s_rh_volume_G+S-cingul-Mid-Post	0.00153095	0.00461975	0.331393	0.74035	0.00384	0.005	0.768	0.443
582	aparc-a2009s_rh_volume_G-cingul-Post-dorsal	0.00367359	0.00484382	0.758408	0.448213	0.00542	0.00524	1.03	0.301
583	aparc-a2009s_rh_volume_G-cingul-Post-ventral	0.00186572	0.00522586	0.357016	0.721082	0.00329	0.00565	0.582	0.561
584	aparc-a2009s_rh_volume_G-cuneus	0.00107246	0.00503077	0.21318	0.831188	0.0028	0.00545	0.513	0.608
585	aparc-a2009s_rh_volume_G-front-inf-Opercular	0.000437102	0.00482702	0.0905532	0.927848	0.00267	0.00524	0.51	0.61
586	aparc-a2009s_rh_volume_G-front-inf-Orbital	0.00523525	0.00541955	0.965992	0.334055	0.00771	0.00589	1.31	0.19
587	aparc-a2009s_rh_volume_G-front-inf-Triangul	0.0034485	0.0053031	0.65028	0.515516	0.0013	0.00576	0.226	0.822
588	aparc-a2009s_rh_volume_G-front-middle	-0.000186185	0.00448596	-0.0415039	0.966894	-0.000115	0.00486	-0.0238	0.981
589	aparc-a2009s_rh_volume_G-front-sup	0.00205975	0.00423386	0.486496	0.626619	0.00251	0.0046	0.546	0.585
590	aparc-a2009s_rh_volume_G-Ins-lg+S-cent-ins	-0.00266991	0.00502282	-0.531556	0.595038	-0.00428	0.00542	-0.789	0.43
591	aparc-a2009s_rh_volume_G-insular-short	0.000871297	0.00481202	0.181067	0.856316	0.00647	0.00521	1.24	0.214
592	aparc-a2009s_rh_volume_G-occipital-middle	-0.00327711	0.00476588	-0.68762	0.491697	-0.000571	0.00516	-0.111	0.912
593	aparc-a2009s_rh_volume_G-occipital-sup	-0.00556407	0.00512869	-1.08489	0.277979	-0.00307	0.00554	-0.555	0.579
594	aparc-a2009s_rh_volume_G-oc-temp-lat-fusifor	-0.00496921	0.00490572	-1.01294	0.311095	-0.00482	0.00532	-0.905	0.365
595	aparc-a2009s_rh_volume_G-oc-temp-med-Lingual	0.00481579	0.00533865	0.902062	0.367031	0.00672	0.00579	1.16	0.246
596	aparc-a2009s_rh_volume_G-oc-temp-med-Parahip	0.00721067	0.00548186	1.31537	0.188395	0.00821	0.00596	1.38	0.168
597	aparc-a2009s_rh_volume_G-orbital	-0.00194269	0.00439254	-0.44227	0.658297	0.00023	0.00475	0.0484	0.961
598	aparc-a2009s_rh_volume_G-pariet-inf-Angular	0.00422642	0.00491495	0.859912	0.389844	0.00174	0.00534	0.326	0.745
599	aparc-a2009s_rh_volume_G-pariet-inf-Supramar	-0.00669872	0.00470215	-1.42461	0.154281	-0.00554	0.00509	-1.09	0.276
600	aparc-a2009s_rh_volume_G-parietal-sup	-0.00882008	0.00498067	-1.77086	0.0765932	-0.0087	0.00539	-1.61	0.107
601	aparc-a2009s_rh_volume_G-postcentral	0.00360431	0.00495149	0.727925	0.466665	0.00428	0.00537	0.797	0.426
602	aparc-a2009s_rh_volume_G-precentral	-0.000272009	0.00465876	-0.0583866	0.953441	-0.002	0.00504	-0.396	0.692
603	aparc-a2009s_rh_volume_G-precuneus	-0.00313594	0.00468531	-0.669313	0.503301	0.000264	0.00508	0.052	0.959
604	aparc-a2009s_rh_volume_G-rectus	0.00189313	0.00493575	0.383554	0.701312	0.00231	0.00535	0.431	0.666
605	aparc-a2009s_rh_volume_G-subcallosal	0.00993405	0.00493186	2.01426	0.0439907	0.00732	0.00534	1.37	0.17
606	aparc-a2009s_rh_volume_G-temp-sup-G-T-transv	-0.0040347	0.0051702	-0.780376	0.435175	-0.00293	0.00559	-0.523	0.601
607	aparc-a2009s_rh_volume_G-temp-sup-Lateral	0.00722135	0.00457029	1.58006	0.114103	0.00535	0.00496	1.08	0.28
608	aparc-a2009s_rh_volume_G-temp-sup-Plan-polar	-0.00182456	0.00489691	-0.372593	0.709454	-0.00515	0.00529	-0.973	0.33
609	aparc-a2009s_rh_volume_G-temp-sup-Plan-tempo	0.00489284	0.00505432	0.968051	0.333027	0.00693	0.0055	1.26	0.207
610	aparc-a2009s_rh_volume_G-temporal-inf	-0.00312898	0.00458733	-0.682093	0.495185	-0.00182	0.00498	-0.366	0.715
611	aparc-a2009s_rh_volume_G-temporal-middle	-8.48732e-05	0.0042753	-0.019852	0.984162	0.00203	0.00464	0.438	0.661
612	aparc-a2009s_rh_volume_Lat-Fis-ant-Horizont	0.00489102	0.00556272	0.87925	0.379273	0.00407	0.00601	0.678	0.498
613	aparc-a2009s_rh_volume_Lat-Fis-ant-Vertical	0.00716512	0.00561135	1.2769	0.201648	0.00745	0.00609	1.22	0.221
614	aparc-a2009s_rh_volume_Lat-Fis-post	-0.0101215	0.00487839	-2.07477	0.0380161	-0.00771	0.00529	-1.46	0.145
615	aparc-a2009s_rh_volume_Pole-occipital	-0.00265146	0.00488602	-0.542663	0.587366	-0.000219	0.00528	-0.0415	0.967
616	aparc-a2009s_rh_volume_Pole-temporal	-0.000896753	0.00508595	-0.17632	0.860044	0.000616	0.00552	0.112	0.911
617	aparc-a2009s_rh_volume_S-calcarine	0.00446155	0.00522302	0.854209	0.392996	0.00481	0.00565	0.851	0.395
618	aparc-a2009s_rh_volume_S-central	0.00337312	0.0050334	0.670148	0.502768	0.000807	0.00544	0.148	0.882
619	aparc-a2009s_rh_volume_S-cingul-Marginalis	0.00842685	0.00490137	1.71929	0.0855723	0.0108	0.00532	2.03	0.0425
620	aparc-a2009s_rh_volume_S-circular-insula-ant	0.00389734	0.00517787	0.752692	0.451641	0.0087	0.00562	1.55	0.121
621	aparc-a2009s_rh_volume_S-circular-insula-inf	0.00640311	0.00491049	1.30396	0.192255	0.00933	0.00531	1.75	0.0793
622	aparc-a2009s_rh_volume_S-circular-insula-sup	0.000473373	0.0046316	0.102205	0.918595	-0.000782	0.00503	-0.155	0.876
623	aparc-a2009s_rh_volume_S-collat-transv-ant	0.00271153	0.00514079	0.527453	0.597883	0.0033	0.00557	0.593	0.553
624	aparc-a2009s_rh_volume_S-collat-transv-post	-0.0126876	0.00550994	-2.30268	0.0213033	-0.0131	0.00595	-2.2	0.0279
625	aparc-a2009s_rh_volume_S-front-inf	0.00508079	0.0049341	1.02973	0.303145	0.00374	0.00534	0.7	0.484
626	aparc-a2009s_rh_volume_S-front-middle	0.00128731	0.00481905	0.267129	0.789371	0.00269	0.00523	0.514	0.607
627	aparc-a2009s_rh_volume_S-front-sup	0.00450081	0.00479062	0.939503	0.34748	0.00509	0.00519	0.98	0.327
628	aparc-a2009s_rh_volume_S-interm-prim-Jensen	0.00857253	0.00544651	1.57395	0.115509	0.0059	0.00591	0.999	0.318
629	aparc-a2009s_rh_volume_S-intrapariet+P-trans	0.00247278	0.00498415	0.49613	0.619806	0.00455	0.0054	0.841	0.4
630	aparc-a2009s_rh_volume_S-oc-middle+Lunatus	-0.00193764	0.00527787	-0.367125	0.713528	-0.00019	0.0057	-0.0334	0.973
631	aparc-a2009s_rh_volume_S-oc-sup+transversal	-0.000601377	0.00522244	-0.115153	0.908325	0.00358	0.00565	0.634	0.526
632	aparc-a2009s_rh_volume_S-occipital-ant	0.00134831	0.00523439	0.257587	0.796727	0.00278	0.00568	0.49	0.624
633	aparc-a2009s_rh_volume_S-oc-temp-lat	-0.000168008	0.0048953	-0.0343203	0.972622	-0.000112	0.0053	-0.0212	0.983
634	aparc-a2009s_rh_volume_S-oc-temp-med+Lingual	0.00131017	0.00475114	0.275759	0.782735	0.00215	0.00514	0.418	0.676
635	aparc-a2009s_rh_volume_S-orbital-lateral	0.00374479	0.0052962	0.707071	0.479528	0.00358	0.00573	0.626	0.532
636	aparc-a2009s_rh_volume_S-orbital-med-olfact	0.0121973	0.00485086	2.51447	0.0119262	0.0107	0.00527	2.04	0.0418
637	aparc-a2009s_rh_volume_S-orbital-H-Shaped	0.0035506	0.00463574	0.76592	0.44373	0.00495	0.00502	0.986	0.324
638	aparc-a2009s_rh_volume_S-parieto-occipital	0.00543965	0.00489451	1.11138	0.266413	0.00802	0.0053	1.51	0.13
639	aparc-a2009s_rh_volume_S-pericallosal	0.00484641	0.0051989	0.932199	0.351241	0.00761	0.00563	1.35	0.177
640	aparc-a2009s_rh_volume_S-postcentral	-0.00285764	0.00492117	-0.580683	0.561458	-0.00128	0.00534	-0.24	0.81
641	aparc-a2009s_rh_volume_S-precentral-inf-part	0.00327392	0.00516404	0.633984	0.526096	0.00322	0.0056	0.575	0.565
642	aparc-a2009s_rh_volume_S-precentral-sup-part	0.0034464	0.00528755	0.651796	0.514538	0.00309	0.00573	0.539	0.59
643	aparc-a2009s_rh_volume_S-suborbital	-0.000731787	0.00555012	-0.131851	0.895103	0.00129	0.00601	0.215	0.83
644	aparc-a2009s_rh_volume_S-subparietal	0.00195056	0.00496817	0.39261	0.69461	0.00449	0.00539	0.832	0.405
645	aparc-a2009s_rh_volume_S-temporal-inf	0.00257439	0.00472086	0.545323	0.585535	0.00179	0.00512	0.349	0.727
646	aparc-a2009s_rh_volume_S-temporal-sup	0.00923145	0.0044825	2.05944	0.0394603	0.00744	0.00485	1.53	0.125
647	aparc-a2009s_rh_volume_S-temporal-transverse	-0.00547434	0.00548909	-0.997314	0.31862	-0.00239	0.00595	-0.401	0.688
648	aparc-Desikan_lh_area_TotalSurface	0.00534107	0.00272412	1.96066	0.0499278	0.00607	0.00294	2.07	0.0386
649	aparc-Desikan_lh_area_bankssts	-0.00275871	0.00501335	-0.550274	0.582135	-0.00498	0.00544	-0.915	0.36
650	aparc-Desikan_lh_area_caudalanteriorcingulate	-0.00214712	0.00520146	-0.412791	0.679763	0.00114	0.00561	0.203	0.839
651	aparc-Desikan_lh_area_caudalmiddlefrontal	0.0045491	0.00475202	0.957299	0.338424	0.00707	0.00514	1.38	0.169
652	aparc-Desikan_lh_area_cuneus	0.000782841	0.0050912	0.153763	0.877797	0.00326	0.00551	0.591	0.554
653	aparc-Desikan_lh_area_entorhinal	0.00834703	0.00535242	1.55949	0.118891	0.00655	0.00579	1.13	0.258
654	aparc-Desikan_lh_area_fusiform	-0.00114608	0.00418537	-0.273829	0.784218	-7.15e-05	0.00453	-0.0158	0.987
655	aparc-Desikan_lh_area_inferiorparietal	0.00502474	0.00463731	1.08355	0.278575	0.00376	0.00501	0.751	0.453
656	aparc-Desikan_lh_area_inferiortemporal	0.000471275	0.00429214	0.1098	0.912569	-0.000438	0.00465	-0.0942	0.925
657	aparc-Desikan_lh_area_isthmuscingulate	0.0060262	0.00440804	1.3671	0.171605	0.00727	0.00477	1.52	0.128
658	aparc-Desikan_lh_area_lateraloccipital	0.00344306	0.00453465	0.759277	0.447693	0.00309	0.00491	0.629	0.529
659	aparc-Desikan_lh_area_lateralorbitofrontal	0.00661552	0.00402929	1.64186	0.100629	0.00819	0.00436	1.88	0.0602
660	aparc-Desikan_lh_area_lingual	0.00483734	0.00504117	0.959567	0.337281	0.00433	0.00546	0.792	0.428
661	aparc-Desikan_lh_area_medialorbitofrontal	6.16161e-05	0.00420608	0.0146493	0.988312	0.00154	0.00455	0.338	0.736
662	aparc-Desikan_lh_area_middletemporal	0.00193351	0.00412294	0.468965	0.639098	0.00132	0.00447	0.295	0.768
663	aparc-Desikan_lh_area_parahippocampal	-0.0108018	0.00487546	-2.21555	0.0267298	-0.0133	0.00528	-2.52	0.0116
664	aparc-Desikan_lh_area_paracentral	0.00686434	0.00464966	1.47631	0.139871	0.00515	0.00503	1.02	0.306
665	aparc-Desikan_lh_area_parsopercularis	0.00846056	0.00505255	1.67451	0.0940399	0.0115	0.00547	2.1	0.036
666	aparc-Desikan_lh_area_parsorbitalis	0.00163939	0.0045829	0.357719	0.720556	0.00242	0.00495	0.489	0.625
667	aparc-Desikan_lh_area_parstriangularis	0.00873828	0.00496436	1.7602	0.0783833	0.00795	0.00538	1.48	0.139
668	aparc-Desikan_lh_area_pericalcarine	0.00277723	0.00543745	0.51076	0.609523	0.00372	0.00589	0.631	0.528
669	aparc-Desikan_lh_area_postcentral	0.00829914	0.00412719	2.01084	0.0443504	0.00965	0.00445	2.17	0.0301
670	aparc-Desikan_lh_area_posteriorcingulate	0.00629314	0.00472086	1.33305	0.182526	0.0084	0.00511	1.64	0.1
671	aparc-Desikan_lh_area_precentral	0.00588384	0.00417779	1.40836	0.159034	0.0082	0.00451	1.82	0.0692
672	aparc-Desikan_lh_area_precuneus	0.00722419	0.00425405	1.69819	0.0894814	0.00999	0.00461	2.17	0.0301
673	aparc-Desikan_lh_area_rostralanteriorcingulate	0.00264786	0.00450246	0.588093	0.556474	0.00297	0.00489	0.608	0.543
674	aparc-Desikan_lh_area_rostralmiddlefrontal	-0.00266467	0.0040211	-0.662671	0.507546	-0.00399	0.00434	-0.918	0.358
675	aparc-Desikan_lh_area_superiorfrontal	0.00650578	0.00384698	1.69114	0.0908206	0.00546	0.00417	1.31	0.19
676	aparc-Desikan_lh_area_superiorparietal	0.00442972	0.004628	0.957156	0.338496	0.00688	0.00502	1.37	0.17
677	aparc-Desikan_lh_area_superiortemporal	0.00262556	0.00408476	0.64277	0.520378	0.00344	0.00441	0.778	0.436
678	aparc-Desikan_lh_area_supramarginal	0.00840511	0.00443204	1.89644	0.0579111	0.0102	0.00478	2.14	0.0325
679	aparc-Desikan_lh_area_frontalpole	-0.00212647	0.00490145	-0.433845	0.664404	-0.00106	0.00532	-0.198	0.843
680	aparc-Desikan_lh_area_transversetemporal	-0.00202545	0.00507081	-0.399433	0.689577	-0.00191	0.00549	-0.347	0.728
681	aparc-Desikan_lh_area_insula	0.00504448	0.00419179	1.20342	0.228822	0.00479	0.00454	1.06	0.291
682	aparc-Desikan_rh_area_TotalSurface	0.00456703	0.00271581	1.68165	0.0926477	0.00522	0.00293	1.78	0.0745
683	aparc-Desikan_rh_area_bankssts	0.00773417	0.00504349	1.5335	0.125164	0.00666	0.00547	1.22	0.223
684	aparc-Desikan_rh_area_caudalanteriorcingulate	0.00689181	0.00522958	1.31785	0.187563	0.00481	0.00568	0.846	0.397
685	aparc-Desikan_rh_area_caudalmiddlefrontal	0.000903675	0.00481062	0.18785	0.850995	0.00219	0.00522	0.421	0.674
686	aparc-Desikan_rh_area_cuneus	0.00411275	0.00490652	0.838222	0.401913	0.00489	0.00532	0.919	0.358
687	aparc-Desikan_rh_area_entorhinal	0.00975388	0.00529349	1.84262	0.065394	0.0105	0.00574	1.83	0.0678
688	aparc-Desikan_rh_area_fusiform	-0.0029313	0.00414514	-0.707166	0.479469	-0.0022	0.00448	-0.492	0.623
689	aparc-Desikan_rh_area_inferiorparietal	0.0115643	0.0044826	2.57981	0.00988988	0.011	0.00486	2.27	0.0235
690	aparc-Desikan_rh_area_inferiortemporal	0.00344697	0.00414557	0.831483	0.405707	0.00473	0.0045	1.05	0.293
691	aparc-Desikan_rh_area_isthmuscingulate	0.00925416	0.00452973	2.04298	0.0410624	0.0108	0.00489	2.21	0.0269
692	aparc-Desikan_rh_area_lateraloccipital	-0.00140539	0.00454688	-0.309089	0.757256	-0.00128	0.00491	-0.261	0.794
693	aparc-Desikan_rh_area_lateralorbitofrontal	0.00387124	0.00430015	0.900256	0.367991	0.00345	0.00467	0.739	0.46
694	aparc-Desikan_rh_area_lingual	0.0072737	0.00503584	1.44438	0.148641	0.00736	0.00546	1.35	0.177
695	aparc-Desikan_rh_area_medialorbitofrontal	0.00509581	0.00395971	1.28691	0.198134	0.00508	0.00429	1.18	0.237
696	aparc-Desikan_rh_area_middletemporal	0.00376776	0.00395581	0.952464	0.340869	0.00503	0.00429	1.17	0.241
697	aparc-Desikan_rh_area_parahippocampal	-0.00239237	0.00486332	-0.491922	0.622778	-0.00468	0.00527	-0.887	0.375
698	aparc-Desikan_rh_area_paracentral	0.00980814	0.00464816	2.11011	0.0348565	0.00999	0.00502	1.99	0.0464
699	aparc-Desikan_rh_area_parsopercularis	0.00363351	0.00494897	0.734195	0.462836	0.0058	0.00535	1.09	0.278
700	aparc-Desikan_rh_area_parsorbitalis	0.00440061	0.00457004	0.962925	0.335592	0.0059	0.00495	1.19	0.233
701	aparc-Desikan_rh_area_parstriangularis	0.00374955	0.00494288	0.758576	0.448112	0.00199	0.00535	0.372	0.71
702	aparc-Desikan_rh_area_pericalcarine	0.00852169	0.00535662	1.59087	0.111649	0.00723	0.0058	1.25	0.213
703	aparc-Desikan_rh_area_postcentral	0.00198057	0.00423461	0.46771	0.639995	0.00226	0.00457	0.494	0.621
704	aparc-Desikan_rh_area_posteriorcingulate	0.00599106	0.00465939	1.2858	0.198522	0.0078	0.00505	1.54	0.123
705	aparc-Desikan_rh_area_precentral	0.0043956	0.00422458	1.04048	0.298125	0.00371	0.00456	0.812	0.417
706	aparc-Desikan_rh_area_precuneus	0.00492349	0.00413161	1.19166	0.233402	0.00877	0.00448	1.96	0.0502
707	aparc-Desikan_rh_area_rostralanteriorcingulate	0.00664575	0.00491038	1.35341	0.175935	0.0051	0.00532	0.96	0.337
708	aparc-Desikan_rh_area_rostralmiddlefrontal	0.00125085	0.00407705	0.306803	0.758995	0.0017	0.00441	0.385	0.7
709	aparc-Desikan_rh_area_superiorfrontal	0.0033957	0.00386602	0.878346	0.379763	0.00542	0.00418	1.3	0.194
710	aparc-Desikan_rh_area_superiorparietal	-0.000444991	0.00453364	-0.0981532	0.921811	0.000771	0.00491	0.157	0.875
711	aparc-Desikan_rh_area_superiortemporal	0.00161093	0.00404417	0.398334	0.690387	0.0012	0.00437	0.274	0.784
712	aparc-Desikan_rh_area_supramarginal	-0.00437345	0.00446377	-0.979766	0.327209	-0.00401	0.00483	-0.831	0.406
713	aparc-Desikan_rh_area_frontalpole	0.00316726	0.00491529	0.64437	0.51934	0.00287	0.00533	0.539	0.59
714	aparc-Desikan_rh_area_transversetemporal	-0.00217088	0.00490868	-0.442253	0.658309	-0.00092	0.00531	-0.173	0.862
715	aparc-Desikan_rh_area_insula	0.00365305	0.00425959	0.857607	0.391116	0.00365	0.0046	0.793	0.428
716	aparc-pial_lh_area_TotalSurface	0.00222075	0.00258685	0.858476	0.390636	0.00323	0.00278	1.16	0.246
717	aparc-pial_lh_area_bankssts	-0.00405619	0.00505125	-0.803007	0.421977	-0.00617	0.00548	-1.13	0.26
718	aparc-pial_lh_area_caudalanteriorcingulate	-0.000525075	0.0053473	-0.0981945	0.921778	0.00313	0.00577	0.542	0.588
719	aparc-pial_lh_area_caudalmiddlefrontal	0.00147829	0.0049161	0.300704	0.763642	0.00273	0.00532	0.513	0.608
720	aparc-pial_lh_area_cuneus	-0.00224394	0.00510814	-0.439286	0.660457	0.00136	0.00554	0.246	0.806
721	aparc-pial_lh_area_entorhinal	0.00963266	0.00537131	1.79335	0.0729264	0.00736	0.00582	1.26	0.206
722	aparc-pial_lh_area_fusiform	-0.00139111	0.00459059	-0.303035	0.761865	-0.00104	0.00497	-0.21	0.833
723	aparc-pial_lh_area_inferiorparietal	0.00274227	0.00471612	0.581469	0.560929	0.00134	0.00509	0.262	0.793
724	aparc-pial_lh_area_inferiortemporal	-0.00450715	0.00453436	-0.994	0.320231	-0.00574	0.00491	-1.17	0.243
725	aparc-pial_lh_area_isthmuscingulate	0.0012524	0.00460762	0.271811	0.785769	0.00267	0.00499	0.536	0.592
726	aparc-pial_lh_area_lateraloccipital	-0.000388816	0.00445219	-0.0873312	0.930409	0.000659	0.00482	0.137	0.891
727	aparc-pial_lh_area_lateralorbitofrontal	0.00129853	0.00416631	0.311673	0.755291	0.00345	0.0045	0.766	0.444
728	aparc-pial_lh_area_lingual	0.00512747	0.00510827	1.00376	0.315503	0.00497	0.00554	0.898	0.369
729	aparc-pial_lh_area_medialorbitofrontal	-0.00516551	0.00441574	-1.1698	0.242092	-0.0061	0.00477	-1.28	0.201
730	aparc-pial_lh_area_middletemporal	0.00193838	0.00432094	0.448601	0.653722	0.00326	0.00468	0.696	0.486
731	aparc-pial_lh_area_parahippocampal	-0.0141534	0.00522486	-2.70886	0.0067552	-0.0154	0.00565	-2.72	0.00657
732	aparc-pial_lh_area_paracentral	0.0070242	0.00474901	1.47909	0.139127	0.00538	0.00514	1.05	0.295
733	aparc-pial_lh_area_parsopercularis	0.00767425	0.00517535	1.48285	0.138125	0.0098	0.00561	1.75	0.0804
734	aparc-pial_lh_area_parsorbitalis	-0.00015354	0.0048836	-0.0314398	0.974919	0.000323	0.00529	0.0612	0.951
735	aparc-pial_lh_area_parstriangularis	0.00733771	0.00510519	1.4373	0.150642	0.00637	0.00554	1.15	0.25
736	aparc-pial_lh_area_pericalcarine	-0.000791966	0.00535064	-0.148013	0.882333	0.00102	0.00579	0.176	0.86
737	aparc-pial_lh_area_postcentral	0.00655148	0.00420082	1.55957	0.118871	0.0074	0.00453	1.63	0.102
738	aparc-pial_lh_area_posteriorcingulate	0.00555204	0.00484254	1.14651	0.251591	0.00823	0.00524	1.57	0.116
739	aparc-pial_lh_area_precentral	0.0030621	0.00420102	0.728895	0.466071	0.00568	0.00454	1.25	0.211
740	aparc-pial_lh_area_precuneus	0.00355239	0.0043174	0.822807	0.410624	0.00676	0.00467	1.45	0.148
741	aparc-pial_lh_area_rostralanteriorcingulate	0.00890605	0.00475164	1.87431	0.0608966	0.0107	0.00515	2.08	0.0376
742	aparc-pial_lh_area_rostralmiddlefrontal	-0.00639236	0.00410147	-1.55855	0.119112	-0.00732	0.00443	-1.65	0.0983
743	aparc-pial_lh_area_superiorfrontal	0.000728185	0.00394682	0.184499	0.853623	-6.96e-06	0.00428	-0.00163	0.999
744	aparc-pial_lh_area_superiorparietal	0.0023884	0.00463718	0.515053	0.606519	0.00521	0.00502	1.04	0.3
745	aparc-pial_lh_area_superiortemporal	0.00329595	0.00426633	0.772551	0.439794	0.00361	0.00461	0.783	0.433
746	aparc-pial_lh_area_supramarginal	0.00706175	0.00452123	1.56191	0.11832	0.0087	0.00488	1.78	0.0746
747	aparc-pial_lh_area_frontalpole	-0.00992306	0.00524985	-1.89016	0.0587459	-0.00864	0.00568	-1.52	0.128
748	aparc-pial_lh_area_transversetemporal	-0.00469439	0.00528323	-0.888547	0.374254	-0.00428	0.00572	-0.748	0.454
749	aparc-pial_rh_area_TotalSurface	0.00123893	0.00258431	0.479404	0.631654	0.00188	0.00279	0.676	0.499
750	aparc-pial_rh_area_bankssts	0.00329981	0.00509345	0.647855	0.517084	0.00145	0.00552	0.262	0.793
751	aparc-pial_rh_area_caudalanteriorcingulate	0.00687333	0.00536106	1.28208	0.199823	0.00502	0.00583	0.862	0.389
752	aparc-pial_rh_area_caudalmiddlefrontal	-0.00178138	0.00492133	-0.361972	0.717375	-0.000884	0.00534	-0.166	0.869
753	aparc-pial_rh_area_cuneus	0.00346504	0.00492082	0.70416	0.481339	0.00461	0.00534	0.865	0.387
754	aparc-pial_rh_area_entorhinal	0.00937693	0.00540294	1.73552	0.0826582	0.0101	0.00585	1.73	0.0837
755	aparc-pial_rh_area_fusiform	-0.00388964	0.00446344	-0.871444	0.383518	-0.00428	0.00483	-0.887	0.375
756	aparc-pial_rh_area_inferiorparietal	0.0113088	0.00453903	2.49146	0.012727	0.0103	0.00491	2.09	0.037
757	aparc-pial_rh_area_inferiortemporal	-0.002498	0.00442788	-0.564152	0.572655	-0.00144	0.00481	-0.299	0.765
758	aparc-pial_rh_area_isthmuscingulate	0.00271635	0.0047342	0.573771	0.566127	0.00421	0.00512	0.824	0.41
759	aparc-pial_rh_area_lateraloccipital	-0.00453289	0.00446506	-1.01519	0.310022	-0.00299	0.00481	-0.622	0.534
760	aparc-pial_rh_area_lateralorbitofrontal	0.00296382	0.00431663	0.686603	0.492338	0.00247	0.00468	0.527	0.598
761	aparc-pial_rh_area_lingual	0.0040347	0.00506185	0.797079	0.425411	0.00485	0.00548	0.884	0.377
762	aparc-pial_rh_area_medialorbitofrontal	0.0023149	0.00424097	0.545844	0.585177	0.00259	0.00459	0.563	0.573
763	aparc-pial_rh_area_middletemporal	0.00114796	0.00421407	0.272412	0.785307	0.00236	0.00457	0.518	0.605
764	aparc-pial_rh_area_parahippocampal	-0.00654918	0.00524816	-1.2479	0.212077	-0.00904	0.00569	-1.59	0.112
765	aparc-pial_rh_area_paracentral	0.00933259	0.00478175	1.95171	0.0509816	0.00923	0.00517	1.79	0.074
766	aparc-pial_rh_area_parsopercularis	0.00289806	0.00515265	0.562442	0.573819	0.00521	0.00558	0.933	0.351
767	aparc-pial_rh_area_parsorbitalis	0.00556261	0.00481849	1.15443	0.248333	0.00596	0.00522	1.14	0.253
768	aparc-pial_rh_area_parstriangularis	0.000931879	0.00507849	0.183495	0.854411	-0.000381	0.0055	-0.0692	0.945
769	aparc-pial_rh_area_pericalcarine	0.00765097	0.00527198	1.45125	0.14672	0.00639	0.0057	1.12	0.262
770	aparc-pial_rh_area_postcentral	0.00263227	0.00428781	0.613895	0.539289	0.00331	0.00463	0.714	0.475
771	aparc-pial_rh_area_posteriorcingulate	0.00245993	0.00480242	0.512227	0.608496	0.00376	0.00521	0.722	0.47
772	aparc-pial_rh_area_precentral	0.00222461	0.00426189	0.521978	0.601689	0.000492	0.00461	0.107	0.915
773	aparc-pial_rh_area_precuneus	0.00457535	0.00420465	1.08816	0.276531	0.00877	0.00455	1.93	0.0542
774	aparc-pial_rh_area_rostralanteriorcingulate	0.00897889	0.00521339	1.72227	0.0850299	0.00708	0.00565	1.25	0.21
775	aparc-pial_rh_area_rostralmiddlefrontal	-0.000542881	0.00414617	-0.130935	0.895827	-0.000111	0.00448	-0.0247	0.98
776	aparc-pial_rh_area_superiorfrontal	-0.00206891	0.00399496	-0.51788	0.604546	-0.000215	0.00432	-0.0497	0.96
777	aparc-pial_rh_area_superiorparietal	-0.0045589	0.00455664	-1.0005	0.317078	-0.00315	0.00493	-0.639	0.523
778	aparc-pial_rh_area_superiortemporal	-0.00126103	0.00421768	-0.298987	0.764952	-0.00159	0.00456	-0.349	0.727
779	aparc-pial_rh_area_supramarginal	-0.00789513	0.00455718	-1.73246	0.083202	-0.00824	0.00494	-1.67	0.0949
780	aparc-pial_rh_area_frontalpole	-0.00727124	0.00524078	-1.38743	0.165319	-0.00796	0.00566	-1.41	0.16
781	aparc-pial_rh_area_transversetemporal	-0.00403058	0.00515705	-0.781567	0.434475	-0.00416	0.00558	-0.745	0.456
782	BA-exvivo_lh_area_BA1	0.00593536	0.00438415	1.35382	0.175803	0.00659	0.00472	1.4	0.162
783	BA-exvivo_lh_area_BA2	0.00916151	0.00455831	2.00985	0.0444558	0.0124	0.00492	2.53	0.0116
784	BA-exvivo_lh_area_BA3a	0.00934118	0.00461964	2.02206	0.0431786	0.00815	0.00499	1.63	0.103
785	BA-exvivo_lh_area_BA3b	0.00995237	0.00410575	2.42401	0.015356	0.0106	0.00443	2.39	0.0166
786	BA-exvivo_lh_area_BA4a	0.00415307	0.00442209	0.939165	0.347654	0.0035	0.00478	0.732	0.464
787	BA-exvivo_lh_area_BA4p	0.0116765	0.00473801	2.46442	0.0137287	0.0127	0.00511	2.48	0.0131
788	BA-exvivo_lh_area_BA6	0.00727225	0.00413634	1.75814	0.0787338	0.00778	0.00448	1.74	0.0824
789	BA-exvivo_lh_area_BA44	0.00702902	0.00487277	1.44251	0.149168	0.0123	0.00527	2.34	0.0194
790	BA-exvivo_lh_area_BA45	0.00545914	0.00486502	1.12212	0.26182	0.00471	0.00527	0.894	0.371
791	BA-exvivo_lh_area_V1	0.00366214	0.00528338	0.693144	0.488225	0.00419	0.00572	0.732	0.464
792	BA-exvivo_lh_area_V2	0.0055264	0.00469008	1.17832	0.238679	0.00605	0.00507	1.19	0.233
793	BA-exvivo_lh_area_MT	-0.00196953	0.00487542	-0.403971	0.686237	-0.00559	0.00528	-1.06	0.289
794	BA-exvivo_lh_area_perirhinal	0.00316442	0.00517034	0.612033	0.54052	0.002	0.00561	0.356	0.722
795	BA-exvivo_lh_area_entorhinal	0.00298959	0.00529491	0.564617	0.572338	0.00117	0.00575	0.203	0.839
796	BA-exvivo_rh_area_BA1	0.00395464	0.00444727	0.889227	0.373888	0.0052	0.0048	1.08	0.279
797	BA-exvivo_rh_area_BA2	-0.00539086	0.00478072	-1.12763	0.259487	-0.00323	0.00517	-0.624	0.532
798	BA-exvivo_rh_area_BA3a	0.00811441	0.00465028	1.74493	0.0810073	0.00534	0.00501	1.06	0.287
799	BA-exvivo_rh_area_BA3b	0.00634276	0.00441477	1.43671	0.15081	0.00429	0.00476	0.902	0.367
800	BA-exvivo_rh_area_BA4a	0.00839161	0.00453329	1.85111	0.0641633	0.00741	0.00489	1.51	0.13
801	BA-exvivo_rh_area_BA4p	0.00951851	0.00473955	2.00831	0.0446184	0.00708	0.0051	1.39	0.166
802	BA-exvivo_rh_area_BA6	0.00428092	0.00436198	0.981418	0.326394	0.00584	0.00472	1.24	0.216
803	BA-exvivo_rh_area_BA44	0.00239759	0.00460998	0.520086	0.603007	0.00366	0.00497	0.735	0.462
804	BA-exvivo_rh_area_BA45	0.00406486	0.00467201	0.870045	0.384283	0.00323	0.00506	0.639	0.523
805	BA-exvivo_rh_area_V1	0.00754611	0.00521565	1.44682	0.147957	0.0058	0.00564	1.03	0.304
806	BA-exvivo_rh_area_V2	0.00235006	0.00469968	0.500047	0.617045	0.00229	0.00508	0.45	0.653
807	BA-exvivo_rh_area_MT	0.00160212	0.0047824	0.335004	0.737625	0.00153	0.00517	0.295	0.768
808	BA-exvivo_rh_area_perirhinal	0.00730549	0.00509176	1.43477	0.151363	0.0068	0.00552	1.23	0.218
809	BA-exvivo_rh_area_entorhinal	0.00496218	0.00515267	0.963031	0.33554	0.00369	0.0056	0.66	0.509
810	aparc-DKTatlas_lh_area_caudalanteriorcingulate	0.00431371	0.00444202	0.971115	0.331499	0.00664	0.00479	1.38	0.166
811	aparc-DKTatlas_lh_area_caudalmiddlefrontal	0.00408306	0.00473066	0.863105	0.388086	0.00629	0.00512	1.23	0.219
812	aparc-DKTatlas_lh_area_cuneus	0.00182675	0.00499838	0.365469	0.714764	0.0056	0.00541	1.03	0.301
813	aparc-DKTatlas_lh_area_entorhinal	0.00896183	0.00529941	1.6911	0.0908277	0.00716	0.00575	1.25	0.213
814	aparc-DKTatlas_lh_area_fusiform	2.3455e-05	0.00427005	0.00549291	0.995617	0.00167	0.00461	0.363	0.717
815	aparc-DKTatlas_lh_area_inferiorparietal	0.00519464	0.00459392	1.13076	0.258163	0.00416	0.00497	0.837	0.402
816	aparc-DKTatlas_lh_area_inferiortemporal	-0.00121147	0.00425255	-0.28488	0.775738	-0.00239	0.00461	-0.518	0.604
817	aparc-DKTatlas_lh_area_isthmuscingulate	0.00533959	0.00440879	1.21112	0.225857	0.00644	0.00477	1.35	0.177
818	aparc-DKTatlas_lh_area_lateraloccipital	0.00338586	0.00452898	0.747598	0.454708	0.00323	0.0049	0.659	0.51
819	aparc-DKTatlas_lh_area_lateralorbitofrontal	0.00937049	0.0039411	2.37763	0.0174302	0.0106	0.00426	2.49	0.0128
820	aparc-DKTatlas_lh_area_lingual	0.00524203	0.00504337	1.03939	0.298631	0.0047	0.00546	0.861	0.389
821	aparc-DKTatlas_lh_area_medialorbitofrontal	0.000528757	0.00410306	0.128869	0.897462	0.00169	0.00444	0.381	0.703
822	aparc-DKTatlas_lh_area_middletemporal	0.00243386	0.00413298	0.588887	0.555941	0.00153	0.00448	0.342	0.732
823	aparc-DKTatlas_lh_area_parahippocampal	-0.00865174	0.00481824	-1.79562	0.0725643	-0.011	0.00521	-2.11	0.0349
824	aparc-DKTatlas_lh_area_paracentral	0.00702168	0.00455546	1.54138	0.123235	0.00518	0.00493	1.05	0.293
825	aparc-DKTatlas_lh_area_parsopercularis	0.00976902	0.00504849	1.93504	0.0529948	0.0121	0.00546	2.22	0.0264
826	aparc-DKTatlas_lh_area_parsorbitalis	0.00466712	0.00473137	0.986421	0.323934	0.00539	0.00512	1.05	0.292
827	aparc-DKTatlas_lh_area_parstriangularis	0.00505952	0.00497483	1.01702	0.30915	0.00454	0.00539	0.841	0.4
828	aparc-DKTatlas_lh_area_pericalcarine	0.00288304	0.00543763	0.530202	0.595976	0.00342	0.00589	0.582	0.561
829	aparc-DKTatlas_lh_area_postcentral	0.00781651	0.00407164	1.91974	0.0548992	0.0101	0.00439	2.31	0.021
830	aparc-DKTatlas_lh_area_posteriorcingulate	0.00601908	0.00458711	1.31217	0.189471	0.00792	0.00496	1.6	0.11
831	aparc-DKTatlas_lh_area_precentral	0.00625776	0.00414933	1.50814	0.13153	0.00878	0.00448	1.96	0.0501
832	aparc-DKTatlas_lh_area_precuneus	0.00705209	0.00430679	1.63744	0.101549	0.00951	0.00467	2.04	0.0417
833	aparc-DKTatlas_lh_area_rostralanteriorcingulate	0.00505336	0.00414685	1.2186	0.223005	0.00489	0.0045	1.09	0.278
834	aparc-DKTatlas_lh_area_rostralmiddlefrontal	-0.00407936	0.00416879	-0.978547	0.327811	-0.00489	0.0045	-1.09	0.278
835	aparc-DKTatlas_lh_area_superiorfrontal	0.00452478	0.00377025	1.20013	0.230099	0.00311	0.00408	0.761	0.446
836	aparc-DKTatlas_lh_area_superiorparietal	0.00352427	0.00478198	0.736989	0.461134	0.00506	0.00518	0.976	0.329
837	aparc-DKTatlas_lh_area_superiortemporal	0.0020645	0.00386722	0.533845	0.593453	0.0024	0.00418	0.574	0.566
838	aparc-DKTatlas_lh_area_supramarginal	0.00814746	0.00444338	1.83362	0.0667199	0.00937	0.00479	1.95	0.0507
839	aparc-DKTatlas_lh_area_transversetemporal	-0.00350646	0.00504497	-0.695042	0.487034	-0.00339	0.00546	-0.621	0.534
840	aparc-DKTatlas_lh_area_insula	0.00300784	0.00395626	0.760273	0.447097	0.00382	0.00427	0.895	0.371
841	aparc-DKTatlas_rh_area_caudalanteriorcingulate	0.00543974	0.00522606	1.04089	0.297936	0.00297	0.00568	0.522	0.601
842	aparc-DKTatlas_rh_area_caudalmiddlefrontal	0.00108169	0.00477673	0.22645	0.820853	0.00213	0.00518	0.41	0.681
843	aparc-DKTatlas_rh_area_cuneus	0.00548702	0.00480642	1.1416	0.253628	0.00669	0.00521	1.28	0.199
844	aparc-DKTatlas_rh_area_entorhinal	0.0103771	0.00529967	1.95806	0.0502321	0.0106	0.00575	1.85	0.0644
845	aparc-DKTatlas_rh_area_fusiform	-0.0021139	0.0041965	-0.50373	0.614455	-0.00158	0.00454	-0.348	0.728
846	aparc-DKTatlas_rh_area_inferiorparietal	0.0110076	0.00444647	2.47558	0.0133073	0.0105	0.00482	2.18	0.0295
847	aparc-DKTatlas_rh_area_inferiortemporal	0.00308369	0.00412246	0.748021	0.454453	0.00465	0.00447	1.04	0.299
848	aparc-DKTatlas_rh_area_isthmuscingulate	0.00867863	0.00454605	1.90905	0.056265	0.0097	0.00491	1.97	0.0484
849	aparc-DKTatlas_rh_area_lateraloccipital	-0.0022845	0.00455289	-0.501771	0.615832	-0.00218	0.00492	-0.443	0.658
850	aparc-DKTatlas_rh_area_lateralorbitofrontal	0.00393609	0.00388272	1.01374	0.310712	0.00414	0.0042	0.984	0.325
851	aparc-DKTatlas_rh_area_lingual	0.0078067	0.00503379	1.55086	0.120946	0.00787	0.00545	1.44	0.149
852	aparc-DKTatlas_rh_area_medialorbitofrontal	0.00657226	0.00410845	1.59969	0.109677	0.00374	0.00445	0.84	0.401
853	aparc-DKTatlas_rh_area_middletemporal	0.00491746	0.0039694	1.23884	0.215413	0.00609	0.00431	1.41	0.157
854	aparc-DKTatlas_rh_area_parahippocampal	-0.00155822	0.00480768	-0.32411	0.745857	-0.00266	0.00521	-0.511	0.609
855	aparc-DKTatlas_rh_area_paracentral	0.00947813	0.00461878	2.05208	0.0401699	0.0102	0.00499	2.05	0.0403
856	aparc-DKTatlas_rh_area_parsopercularis	0.00330613	0.00492367	0.671477	0.501922	0.00464	0.00532	0.871	0.383
857	aparc-DKTatlas_rh_area_parsorbitalis	0.00305551	0.00483889	0.631448	0.527752	0.0075	0.00524	1.43	0.153
858	aparc-DKTatlas_rh_area_parstriangularis	0.00411725	0.00500627	0.822419	0.410845	0.00174	0.00542	0.322	0.748
859	aparc-DKTatlas_rh_area_pericalcarine	0.00803656	0.00534509	1.50354	0.13271	0.00667	0.00579	1.15	0.249
860	aparc-DKTatlas_rh_area_postcentral	0.00072596	0.00421626	0.172181	0.863296	0.00157	0.00456	0.345	0.73
861	aparc-DKTatlas_rh_area_posteriorcingulate	0.00508306	0.00459853	1.10537	0.269009	0.00654	0.00499	1.31	0.19
862	aparc-DKTatlas_rh_area_precentral	0.00565698	0.0042077	1.34444	0.178817	0.00454	0.00454	0.999	0.318
863	aparc-DKTatlas_rh_area_precuneus	0.00496376	0.00414932	1.19628	0.231595	0.00879	0.0045	1.95	0.0507
864	aparc-DKTatlas_rh_area_rostralanteriorcingulate	0.00586487	0.00469924	1.24805	0.212024	0.00478	0.00508	0.942	0.346
865	aparc-DKTatlas_rh_area_rostralmiddlefrontal	0.000879195	0.0042562	0.206568	0.836348	0.00111	0.0046	0.242	0.809
866	aparc-DKTatlas_rh_area_superiorfrontal	0.00304331	0.00368337	0.826229	0.40868	0.00525	0.00398	1.32	0.187
867	aparc-DKTatlas_rh_area_superiorparietal	-0.000595099	0.00470693	-0.12643	0.899392	-0.000137	0.0051	-0.0269	0.979
868	aparc-DKTatlas_rh_area_superiortemporal	0.00295612	0.0038295	0.771934	0.440159	0.00167	0.00413	0.403	0.687
869	aparc-DKTatlas_rh_area_supramarginal	-0.00385942	0.00445345	-0.866613	0.386161	-0.00312	0.00482	-0.647	0.518
870	aparc-DKTatlas_rh_area_transversetemporal	-0.000225592	0.00486223	-0.0463969	0.962994	0.00133	0.00525	0.252	0.801
871	aparc-DKTatlas_rh_area_insula	0.00220658	0.00398825	0.55327	0.580082	0.00279	0.0043	0.648	0.517
872	aparc-a2009s_lh_area_G+S-frontomargin	0.00142136	0.00474014	0.299857	0.764288	0.00143	0.00512	0.279	0.78
873	aparc-a2009s_lh_area_G+S-occipital-inf	-0.00335095	0.00510933	-0.655849	0.511926	-0.00125	0.00553	-0.225	0.822
874	aparc-a2009s_lh_area_G+S-paracentral	0.0033419	0.00490275	0.681639	0.495472	0.0025	0.00531	0.471	0.638
875	aparc-a2009s_lh_area_G+S-subcentral	0.00173842	0.00448414	0.387683	0.698254	0.0043	0.00486	0.886	0.375
876	aparc-a2009s_lh_area_G+S-transv-frontopol	0.000442475	0.00499613	0.0885637	0.929429	0.000846	0.00541	0.156	0.876
877	aparc-a2009s_lh_area_G+S-cingul-Ant	-0.0015701	0.00419547	-0.374237	0.70823	-0.00349	0.00456	-0.765	0.444
878	aparc-a2009s_lh_area_G+S-cingul-Mid-Ant	-0.000102267	0.00471159	-0.0217054	0.982683	-0.00101	0.00509	-0.199	0.842
879	aparc-a2009s_lh_area_G+S-cingul-Mid-Post	-0.00115654	0.00473183	-0.244417	0.806909	-0.000509	0.00511	-0.0996	0.921
880	aparc-a2009s_lh_area_G-cingul-Post-dorsal	0.0132319	0.00466869	2.83419	0.00459717	0.0128	0.00506	2.54	0.0111
881	aparc-a2009s_lh_area_G-cingul-Post-ventral	-0.00228379	0.00506492	-0.450904	0.652062	-0.00235	0.00548	-0.428	0.669
882	aparc-a2009s_lh_area_G-cuneus	0.000177841	0.00514869	0.034541	0.972446	0.00297	0.00557	0.534	0.594
883	aparc-a2009s_lh_area_G-front-inf-Opercular	0.00979947	0.00510408	1.91993	0.0548758	0.0138	0.00553	2.5	0.0125
884	aparc-a2009s_lh_area_G-front-inf-Orbital	0.00767223	0.00540329	1.41992	0.155642	0.00646	0.00585	1.1	0.27
885	aparc-a2009s_lh_area_G-front-inf-Triangul	0.00582182	0.00531634	1.09508	0.27349	0.00547	0.00576	0.95	0.342
886	aparc-a2009s_lh_area_G-front-middle	0.00276005	0.00439724	0.627677	0.53022	0.00433	0.00475	0.912	0.362
887	aparc-a2009s_lh_area_G-front-sup	0.00888259	0.0040672	2.18396	0.0289727	0.00898	0.0044	2.04	0.041
888	aparc-a2009s_lh_area_G-Ins-lg+S-cent-ins	0.00540165	0.00496949	1.08696	0.277062	0.00282	0.00539	0.524	0.601
889	aparc-a2009s_lh_area_G-insular-short	0.00750954	0.00462297	1.6244	0.104301	0.00763	0.00498	1.53	0.126
890	aparc-a2009s_lh_area_G-occipital-middle	0.00488404	0.00489387	0.997991	0.318291	0.00376	0.00531	0.708	0.479
891	aparc-a2009s_lh_area_G-occipital-sup	0.00172496	0.00511621	0.337156	0.736002	0.00348	0.00553	0.629	0.53
892	aparc-a2009s_lh_area_G-oc-temp-lat-fusifor	-0.0005798	0.00497127	-0.11663	0.907154	0.0019	0.00539	0.352	0.725
893	aparc-a2009s_lh_area_G-oc-temp-med-Lingual	0.00378777	0.00519808	0.728687	0.466199	0.00263	0.00563	0.467	0.64
894	aparc-a2009s_lh_area_G-oc-temp-med-Parahip	0.0061677	0.0052813	1.16784	0.242881	0.00254	0.00572	0.445	0.657
895	aparc-a2009s_lh_area_G-orbital	0.00576826	0.00421295	1.36917	0.170955	0.00589	0.00456	1.29	0.196
896	aparc-a2009s_lh_area_G-pariet-inf-Angular	0.00631102	0.0048533	1.30036	0.193489	0.0068	0.00526	1.29	0.196
897	aparc-a2009s_lh_area_G-pariet-inf-Supramar	0.00729466	0.00462267	1.57802	0.114571	0.00844	0.00499	1.69	0.091
898	aparc-a2009s_lh_area_G-parietal-sup	0.00115999	0.00501132	0.231474	0.816948	0.00229	0.00543	0.422	0.673
899	aparc-a2009s_lh_area_G-postcentral	0.00337576	0.00462225	0.730328	0.465195	0.00476	0.00498	0.957	0.339
900	aparc-a2009s_lh_area_G-precentral	0.00637931	0.00456763	1.39663	0.162534	0.00845	0.00494	1.71	0.0871
901	aparc-a2009s_lh_area_G-precuneus	0.00538701	0.00483599	1.11394	0.265313	0.00759	0.00525	1.45	0.148
902	aparc-a2009s_lh_area_G-rectus	-0.0049557	0.00485263	-1.02124	0.307149	-0.00642	0.00524	-1.22	0.221
903	aparc-a2009s_lh_area_G-subcallosal	0.0103386	0.00513797	2.01219	0.044209	0.0118	0.00556	2.12	0.0343
904	aparc-a2009s_lh_area_G-temp-sup-G-T-transv	0.00359626	0.00532848	0.674913	0.499736	0.00291	0.00576	0.506	0.613
905	aparc-a2009s_lh_area_G-temp-sup-Lateral	0.00468457	0.00448097	1.04544	0.295829	0.00532	0.00486	1.1	0.273
906	aparc-a2009s_lh_area_G-temp-sup-Plan-polar	0.00106993	0.0048366	0.221216	0.824926	0.00244	0.00522	0.467	0.641
907	aparc-a2009s_lh_area_G-temp-sup-Plan-tempo	0.00404823	0.00502382	0.805808	0.42036	0.00386	0.00543	0.709	0.478
908	aparc-a2009s_lh_area_G-temporal-inf	-0.0050012	0.00473493	-1.05624	0.290869	-0.00672	0.00513	-1.31	0.19
909	aparc-a2009s_lh_area_G-temporal-middle	0.00247727	0.00446436	0.5549	0.578967	0.00239	0.00484	0.495	0.621
910	aparc-a2009s_lh_area_Lat-Fis-ant-Horizont	0.00128344	0.0054265	0.236513	0.813036	0.0041	0.00589	0.696	0.486
911	aparc-a2009s_lh_area_Lat-Fis-ant-Vertical	0.00531151	0.00562787	0.943787	0.345286	0.00637	0.00611	1.04	0.297
912	aparc-a2009s_lh_area_Lat-Fis-post	-0.00445841	0.004771	-0.934481	0.350063	-0.00266	0.00517	-0.514	0.607
913	aparc-a2009s_lh_area_Pole-occipital	0.00577207	0.00487619	1.18373	0.236531	0.00618	0.00527	1.17	0.241
914	aparc-a2009s_lh_area_Pole-temporal	0.00259717	0.0045535	0.570367	0.568433	0.00523	0.00492	1.06	0.288
915	aparc-a2009s_lh_area_S-calcarine	0.0052031	0.00543502	0.957329	0.338409	0.00421	0.00589	0.715	0.475
916	aparc-a2009s_lh_area_S-central	0.0104882	0.00466895	2.24636	0.0246879	0.00965	0.00504	1.91	0.0557
917	aparc-a2009s_lh_area_S-cingul-Marginalis	0.0111873	0.00491696	2.27525	0.0228975	0.0119	0.00532	2.23	0.0255
918	aparc-a2009s_lh_area_S-circular-insula-ant	-0.000941343	0.00499278	-0.188541	0.850454	0.000247	0.0054	0.0458	0.964
919	aparc-a2009s_lh_area_S-circular-insula-inf	-0.00537517	0.00474216	-1.13349	0.257019	-0.00488	0.00512	-0.953	0.34
920	aparc-a2009s_lh_area_S-circular-insula-sup	0.00534449	0.00441425	1.21074	0.226006	0.00393	0.00478	0.823	0.411
921	aparc-a2009s_lh_area_S-collat-transv-ant	0.00382599	0.00518168	0.73837	0.460295	0.00231	0.00562	0.412	0.68
922	aparc-a2009s_lh_area_S-collat-transv-post	0.00244221	0.00534069	0.457283	0.647471	0.00407	0.00578	0.705	0.481
923	aparc-a2009s_lh_area_S-front-inf	0.00108789	0.00486682	0.223532	0.823123	0.000545	0.00526	0.104	0.917
924	aparc-a2009s_lh_area_S-front-middle	-0.00761526	0.00483629	-1.57461	0.115357	-0.0104	0.00524	-1.99	0.0462
925	aparc-a2009s_lh_area_S-front-sup	0.00195667	0.0046442	0.421313	0.673529	0.000282	0.00504	0.0561	0.955
926	aparc-a2009s_lh_area_S-interm-prim-Jensen	0.00328202	0.0056205	0.583937	0.559267	0.00574	0.00611	0.941	0.347
927	aparc-a2009s_lh_area_S-intrapariet+P-trans	0.00236157	0.00506054	0.466663	0.640744	0.00187	0.00548	0.341	0.733
928	aparc-a2009s_lh_area_S-oc-middle+Lunatus	0.00589688	0.00535882	1.10041	0.271164	0.00312	0.00581	0.536	0.592
929	aparc-a2009s_lh_area_S-oc-sup+transversal	0.00673253	0.00527857	1.27545	0.202161	0.00947	0.00572	1.65	0.0982
930	aparc-a2009s_lh_area_S-occipital-ant	-0.00556103	0.00542304	-1.02544	0.305161	-0.00897	0.00589	-1.52	0.128
931	aparc-a2009s_lh_area_S-oc-temp-lat	-0.00216166	0.00510405	-0.423519	0.671919	-0.00264	0.00552	-0.478	0.632
932	aparc-a2009s_lh_area_S-oc-temp-med+Lingual	-0.00252768	0.00475812	-0.531235	0.59526	-0.000621	0.00515	-0.121	0.904
933	aparc-a2009s_lh_area_S-orbital-lateral	-0.0057154	0.00528378	-1.08169	0.279399	-0.00469	0.00572	-0.82	0.412
934	aparc-a2009s_lh_area_S-orbital-med-olfact	0.012955	0.00481733	2.68925	0.00716511	0.0123	0.00519	2.37	0.0177
935	aparc-a2009s_lh_area_S-orbital-H-Shaped	0.00332498	0.0045702	0.727536	0.466903	0.00624	0.00494	1.26	0.207
936	aparc-a2009s_lh_area_S-parieto-occipital	0.00562101	0.00509874	1.10243	0.270283	0.00958	0.00552	1.74	0.0826
937	aparc-a2009s_lh_area_S-pericallosal	0.00312728	0.00477233	0.655293	0.512284	0.00731	0.00518	1.41	0.158
938	aparc-a2009s_lh_area_S-postcentral	0.0104461	0.00477862	2.186	0.0288228	0.0141	0.00516	2.74	0.00621
939	aparc-a2009s_lh_area_S-precentral-inf-part	0.00620617	0.00515655	1.20355	0.228772	0.0117	0.00559	2.1	0.0357
940	aparc-a2009s_lh_area_S-precentral-sup-part	-0.00105146	0.00520266	-0.2021	0.83984	-0.00223	0.00564	-0.395	0.693
941	aparc-a2009s_lh_area_S-suborbital	0.00291625	0.00515672	0.565524	0.571721	0.00443	0.00558	0.793	0.428
942	aparc-a2009s_lh_area_S-subparietal	0.00414686	0.00494219	0.839073	0.401435	0.00623	0.00535	1.16	0.244
943	aparc-a2009s_lh_area_S-temporal-inf	0.00627894	0.00488752	1.28469	0.198911	0.00544	0.0053	1.03	0.305
944	aparc-a2009s_lh_area_S-temporal-sup	0.000495236	0.00445341	0.111204	0.911456	-0.00157	0.00482	-0.327	0.744
945	aparc-a2009s_lh_area_S-temporal-transverse	-0.00289985	0.00538799	-0.538205	0.590439	0.000185	0.00584	0.0318	0.975
946	aparc-a2009s_rh_area_G+S-frontomargin	-0.00159655	0.00482418	-0.330948	0.740686	-0.00118	0.00522	-0.226	0.821
947	aparc-a2009s_rh_area_G+S-occipital-inf	-0.00198777	0.00497683	-0.399405	0.689598	-0.00381	0.00539	-0.707	0.479
948	aparc-a2009s_rh_area_G+S-paracentral	0.00303897	0.00490672	0.619348	0.535692	0.00128	0.00531	0.242	0.809
949	aparc-a2009s_rh_area_G+S-subcentral	0.00464707	0.00462036	1.00578	0.314529	0.00323	0.005	0.646	0.518
950	aparc-a2009s_rh_area_G+S-transv-frontopol	0.00877433	0.0048109	1.82384	0.0681854	0.0109	0.00522	2.09	0.0363
951	aparc-a2009s_rh_area_G+S-cingul-Ant	0.00311721	0.00396203	0.786771	0.431422	0.00389	0.00429	0.906	0.365
952	aparc-a2009s_rh_area_G+S-cingul-Mid-Ant	0.00823793	0.00453578	1.81621	0.0693478	0.00868	0.00491	1.77	0.0773
953	aparc-a2009s_rh_area_G+S-cingul-Mid-Post	0.00252815	0.00449723	0.562158	0.574013	0.00455	0.00487	0.936	0.349
954	aparc-a2009s_rh_area_G-cingul-Post-dorsal	0.00875577	0.00482736	1.81378	0.069721	0.0108	0.00524	2.06	0.0389
955	aparc-a2009s_rh_area_G-cingul-Post-ventral	0.00648819	0.00512023	1.26717	0.205105	0.00464	0.00554	0.837	0.403
956	aparc-a2009s_rh_area_G-cuneus	0.00308047	0.00498097	0.618448	0.536284	0.00348	0.0054	0.644	0.52
957	aparc-a2009s_rh_area_G-front-inf-Opercular	0.00102284	0.00505547	0.202323	0.839665	0.00393	0.00547	0.72	0.472
958	aparc-a2009s_rh_area_G-front-inf-Orbital	0.00624724	0.00543182	1.15012	0.250103	0.00811	0.0059	1.38	0.169
959	aparc-a2009s_rh_area_G-front-inf-Triangul	0.00412751	0.00535815	0.770324	0.441114	0.00108	0.0058	0.185	0.853
960	aparc-a2009s_rh_area_G-front-middle	0.000180866	0.00457751	0.0395119	0.968483	-0.000296	0.00495	-0.0597	0.952
961	aparc-a2009s_rh_area_G-front-sup	0.00625996	0.0042161	1.48477	0.137614	0.00678	0.00456	1.49	0.137
962	aparc-a2009s_rh_area_G-Ins-lg+S-cent-ins	0.000326457	0.00493679	0.0661273	0.947277	-0.000778	0.00532	-0.146	0.884
963	aparc-a2009s_rh_area_G-insular-short	-2.77845e-05	0.00498476	-0.00557389	0.995553	0.00505	0.00538	0.938	0.348
964	aparc-a2009s_rh_area_G-occipital-middle	0.00411696	0.00483004	0.852367	0.394017	0.00548	0.00522	1.05	0.294
965	aparc-a2009s_rh_area_G-occipital-sup	-0.00100591	0.00504976	-0.1992	0.842108	0.000231	0.00545	0.0423	0.966
966	aparc-a2009s_rh_area_G-oc-temp-lat-fusifor	-0.00252972	0.00494102	-0.511983	0.608666	-0.00236	0.00535	-0.442	0.658
967	aparc-a2009s_rh_area_G-oc-temp-med-Lingual	0.0065839	0.00517018	1.27344	0.202873	0.00668	0.0056	1.19	0.234
968	aparc-a2009s_rh_area_G-oc-temp-med-Parahip	0.0104245	0.00532233	1.95862	0.0501656	0.00871	0.00577	1.51	0.131
969	aparc-a2009s_rh_area_G-orbital	0.00146657	0.00415157	0.353257	0.723898	0.00258	0.00451	0.572	0.567
970	aparc-a2009s_rh_area_G-pariet-inf-Angular	0.00732334	0.00493827	1.48298	0.138091	0.00388	0.00536	0.724	0.469
971	aparc-a2009s_rh_area_G-pariet-inf-Supramar	-0.00446161	0.00470207	-0.948862	0.342698	-0.0035	0.00508	-0.688	0.491
972	aparc-a2009s_rh_area_G-parietal-sup	-0.00339785	0.0050693	-0.67028	0.502684	-0.00336	0.00548	-0.614	0.539
973	aparc-a2009s_rh_area_G-postcentral	0.00169994	0.00463753	0.366561	0.713949	0.00356	0.00501	0.71	0.478
974	aparc-a2009s_rh_area_G-precentral	0.00462096	0.00461525	1.00124	0.316719	0.00366	0.00498	0.736	0.462
975	aparc-a2009s_rh_area_G-precuneus	-7.92607e-05	0.00479497	-0.01653	0.986812	0.0038	0.0052	0.732	0.464
976	aparc-a2009s_rh_area_G-rectus	0.00314221	0.00470613	0.667684	0.50434	0.00347	0.0051	0.68	0.497
977	aparc-a2009s_rh_area_G-subcallosal	0.00692431	0.00514856	1.3449	0.178666	0.00258	0.00557	0.464	0.643
978	aparc-a2009s_rh_area_G-temp-sup-G-T-transv	0.00442367	0.00522101	0.847282	0.396844	0.00448	0.00565	0.792	0.428
979	aparc-a2009s_rh_area_G-temp-sup-Lateral	0.00351972	0.00452318	0.778152	0.436485	0.00212	0.00488	0.435	0.664
980	aparc-a2009s_rh_area_G-temp-sup-Plan-polar	-0.00848348	0.00520233	-1.63071	0.102962	-0.0138	0.00561	-2.46	0.0138
981	aparc-a2009s_rh_area_G-temp-sup-Plan-tempo	0.00530774	0.00488504	1.08653	0.277253	0.00828	0.0053	1.56	0.118
982	aparc-a2009s_rh_area_G-temporal-inf	0.0035164	0.00460388	0.763792	0.444997	0.00517	0.00499	1.04	0.3
983	aparc-a2009s_rh_area_G-temporal-middle	0.00327893	0.00431517	0.75986	0.447344	0.00536	0.00468	1.15	0.252
984	aparc-a2009s_rh_area_Lat-Fis-ant-Horizont	0.00620119	0.00539914	1.14855	0.250749	0.00445	0.00585	0.76	0.447
985	aparc-a2009s_rh_area_Lat-Fis-ant-Vertical	0.00145923	0.0056584	0.257887	0.796496	0.00118	0.00615	0.192	0.848
986	aparc-a2009s_rh_area_Lat-Fis-post	-0.00793522	0.00470945	-1.68495	0.0920073	-0.00664	0.0051	-1.3	0.193
987	aparc-a2009s_rh_area_Pole-occipital	0.00390266	0.00493892	0.790185	0.429426	0.00254	0.00534	0.476	0.634
988	aparc-a2009s_rh_area_Pole-temporal	0.0094605	0.00460517	2.05432	0.0399527	0.0123	0.00498	2.46	0.0138
989	aparc-a2009s_rh_area_S-calcarine	0.0061703	0.00531136	1.16172	0.24536	0.00491	0.00575	0.854	0.393
990	aparc-a2009s_rh_area_S-central	0.00987394	0.00470604	2.09814	0.0359008	0.00761	0.00507	1.5	0.134
991	aparc-a2009s_rh_area_S-cingul-Marginalis	0.0114301	0.00491926	2.32353	0.0201569	0.0151	0.00533	2.84	0.00457
992	aparc-a2009s_rh_area_S-circular-insula-ant	0.00497615	0.0052356	0.950446	0.341893	0.00861	0.00568	1.52	0.129
993	aparc-a2009s_rh_area_S-circular-insula-inf	0.00432512	0.00472343	0.915674	0.359845	0.00613	0.00511	1.2	0.23
994	aparc-a2009s_rh_area_S-circular-insula-sup	0.00113465	0.00462721	0.245212	0.806294	4.42e-05	0.00502	0.0088	0.993
995	aparc-a2009s_rh_area_S-collat-transv-ant	0.00557925	0.00528497	1.05568	0.291122	0.00647	0.00573	1.13	0.259
996	aparc-a2009s_rh_area_S-collat-transv-post	-0.00910705	0.00548779	-1.65951	0.097023	-0.0101	0.00594	-1.71	0.0879
997	aparc-a2009s_rh_area_S-front-inf	0.00209577	0.00494435	0.423872	0.671662	0.00144	0.00535	0.269	0.788
998	aparc-a2009s_rh_area_S-front-middle	-0.00106906	0.00471882	-0.226553	0.820773	0.000813	0.00512	0.159	0.874
999	aparc-a2009s_rh_area_S-front-sup	-0.000651331	0.00468679	-0.138971	0.889474	0.000841	0.00507	0.166	0.868
1000	aparc-a2009s_rh_area_S-interm-prim-Jensen	0.00728343	0.00547665	1.32991	0.183559	0.00307	0.00593	0.518	0.604
1001	aparc-a2009s_rh_area_S-intrapariet+P-trans	0.00296384	0.00502615	0.589683	0.555408	0.00513	0.00546	0.94	0.347
1002	aparc-a2009s_rh_area_S-oc-middle+Lunatus	0.00126539	0.00532344	0.237702	0.812114	0.00113	0.00575	0.197	0.844
1003	aparc-a2009s_rh_area_S-oc-sup+transversal	0.00157509	0.0052963	0.297395	0.766167	0.00535	0.00573	0.933	0.351
1004	aparc-a2009s_rh_area_S-occipital-ant	0.00117741	0.005353	0.219953	0.825909	0.00349	0.00581	0.601	0.548
1005	aparc-a2009s_rh_area_S-oc-temp-lat	0.00018018	0.00494832	0.0364124	0.970954	-0.00161	0.00537	-0.3	0.764
1006	aparc-a2009s_rh_area_S-oc-temp-med+Lingual	-0.00739359	0.0047652	-1.55158	0.120773	-0.00426	0.00515	-0.827	0.408
1007	aparc-a2009s_rh_area_S-orbital-lateral	0.00215956	0.00526413	0.410241	0.681632	0.00188	0.0057	0.33	0.742
1008	aparc-a2009s_rh_area_S-orbital-med-olfact	0.0082032	0.00490549	1.67225	0.0944857	0.00577	0.00532	1.08	0.278
1009	aparc-a2009s_rh_area_S-orbital-H-Shaped	0.0025013	0.00456449	0.54799	0.583703	0.00371	0.00494	0.751	0.453
1010	aparc-a2009s_rh_area_S-parieto-occipital	0.0106942	0.00492601	2.17097	0.0299412	0.0128	0.00533	2.39	0.0168
1011	aparc-a2009s_rh_area_S-pericallosal	0.00512556	0.0047941	1.06914	0.285015	0.00621	0.0052	1.19	0.233
1012	aparc-a2009s_rh_area_S-postcentral	-0.00726268	0.00488843	-1.48569	0.137372	-0.00555	0.0053	-1.05	0.295
1013	aparc-a2009s_rh_area_S-precentral-inf-part	-0.000141981	0.00516993	-0.0274629	0.978091	-0.000145	0.00561	-0.0259	0.979
1014	aparc-a2009s_rh_area_S-precentral-sup-part	0.00171081	0.00525753	0.325402	0.744879	0.00266	0.00569	0.467	0.641
1015	aparc-a2009s_rh_area_S-suborbital	0.000791515	0.00543656	0.145591	0.884245	0.00516	0.00589	0.876	0.381
1016	aparc-a2009s_rh_area_S-subparietal	0.00185883	0.00498816	0.372648	0.709413	0.00454	0.00541	0.838	0.402
1017	aparc-a2009s_rh_area_S-temporal-inf	0.00552642	0.00479066	1.15358	0.24868	0.00504	0.0052	0.968	0.333
1018	aparc-a2009s_rh_area_S-temporal-sup	0.00713267	0.00448783	1.58934	0.111994	0.0054	0.00486	1.11	0.267
1019	aparc-a2009s_rh_area_S-temporal-transverse	-0.00512255	0.00530153	-0.96624	0.333931	-0.0049	0.00576	-0.851	0.395
1020	aparc-Desikan_lh_thickness_GlobalMeanThickness	-0.000245885	0.0051193	-0.048031	0.961692	0.000329	0.00551	0.0597	0.952
1021	aparc-Desikan_lh_thickness_bankssts	0.000650652	0.00547503	0.11884	0.905403	0.00306	0.00592	0.517	0.605
1022	aparc-Desikan_lh_thickness_caudalanteriorcingulate	-0.00904396	0.00564575	-1.60191	0.109186	-0.01	0.00609	-1.64	0.101
1023	aparc-Desikan_lh_thickness_caudalmiddlefrontal	-0.0013208	0.00514724	-0.256603	0.797487	-0.00105	0.00556	-0.189	0.85
1024	aparc-Desikan_lh_thickness_cuneus	-0.00296728	0.00558517	-0.531279	0.595229	-0.00304	0.00604	-0.504	0.614
1025	aparc-Desikan_lh_thickness_entorhinal	-0.000720974	0.0054899	-0.131327	0.895517	-0.00308	0.00594	-0.518	0.604
1026	aparc-Desikan_lh_thickness_fusiform	-0.00574026	0.00535917	-1.07111	0.284128	-0.0034	0.00578	-0.589	0.556
1027	aparc-Desikan_lh_thickness_inferiorparietal	0.00218244	0.00511774	0.426447	0.669785	0.0013	0.00552	0.236	0.813
1028	aparc-Desikan_lh_thickness_inferiortemporal	-0.00823501	0.00546259	-1.50753	0.131686	-0.0097	0.00589	-1.65	0.0996
1029	aparc-Desikan_lh_thickness_isthmuscingulate	-0.00476801	0.00556374	-0.856979	0.391463	-0.00572	0.00602	-0.95	0.342
1030	aparc-Desikan_lh_thickness_lateraloccipital	-0.00632044	0.00554309	-1.14024	0.254196	-0.0037	0.00597	-0.619	0.536
1031	aparc-Desikan_lh_thickness_lateralorbitofrontal	-0.00566294	0.00538918	-1.0508	0.293359	-0.00346	0.00582	-0.594	0.553
1032	aparc-Desikan_lh_thickness_lingual	0.00590811	0.00558743	1.05739	0.29034	0.00577	0.00603	0.956	0.339
1033	aparc-Desikan_lh_thickness_medialorbitofrontal	-0.000799682	0.00545316	-0.146646	0.883413	0.000595	0.00589	0.101	0.92
1034	aparc-Desikan_lh_thickness_middletemporal	0.00793429	0.00546875	1.45084	0.146834	0.0109	0.00591	1.84	0.0655
1035	aparc-Desikan_lh_thickness_parahippocampal	0.0165121	0.00559245	2.95257	0.00315373	0.0156	0.00606	2.57	0.0102
1036	aparc-Desikan_lh_thickness_paracentral	0.00100619	0.00534399	0.188284	0.850655	0.00115	0.00576	0.2	0.842
1037	aparc-Desikan_lh_thickness_parsopercularis	0.00216114	0.00519178	0.416262	0.677221	0.00341	0.0056	0.609	0.543
1038	aparc-Desikan_lh_thickness_parsorbitalis	0.000380798	0.00541966	0.0702623	0.943985	0.000984	0.00586	0.168	0.867
1039	aparc-Desikan_lh_thickness_parstriangularis	0.00302236	0.00520657	0.580489	0.561589	0.00299	0.00563	0.532	0.595
1040	aparc-Desikan_lh_thickness_pericalcarine	-0.00117953	0.00552181	-0.213613	0.83085	0.00307	0.00598	0.513	0.608
1041	aparc-Desikan_lh_thickness_postcentral	-0.0010395	0.00530713	-0.195868	0.844715	-0.00258	0.00572	-0.45	0.653
1042	aparc-Desikan_lh_thickness_posteriorcingulate	0.00026055	0.0055636	0.0468311	0.962648	-0.00237	0.00602	-0.393	0.694
1043	aparc-Desikan_lh_thickness_precentral	-0.00305492	0.00521415	-0.585892	0.557953	-0.00411	0.00563	-0.73	0.465
1044	aparc-Desikan_lh_thickness_precuneus	-0.00713419	0.00517673	-1.37813	0.168174	-0.0065	0.00559	-1.16	0.244
1045	aparc-Desikan_lh_thickness_rostralanteriorcingulate	0.00256183	0.00547971	0.467511	0.640137	0.00184	0.00592	0.31	0.756
1046	aparc-Desikan_lh_thickness_rostralmiddlefrontal	0.00669025	0.00506644	1.3205	0.186677	0.00767	0.00546	1.4	0.16
1047	aparc-Desikan_lh_thickness_superiorfrontal	0.00105515	0.00493848	0.213659	0.830814	0.00239	0.00531	0.451	0.652
1048	aparc-Desikan_lh_thickness_superiorparietal	-0.00416381	0.00519399	-0.801659	0.422757	-0.00473	0.0056	-0.844	0.399
1049	aparc-Desikan_lh_thickness_superiortemporal	0.00862056	0.00526397	1.63765	0.101504	0.00732	0.00567	1.29	0.197
1050	aparc-Desikan_lh_thickness_supramarginal	-0.000812765	0.00509647	-0.159476	0.873295	-0.000188	0.0055	-0.0341	0.973
1051	aparc-Desikan_lh_thickness_frontalpole	0.00683691	0.00556493	1.22857	0.219242	0.011	0.00602	1.83	0.0671
1052	aparc-Desikan_lh_thickness_transversetemporal	-0.0100746	0.00560713	-1.79676	0.0723842	-0.011	0.00607	-1.82	0.0692
1053	aparc-Desikan_lh_thickness_insula	-0.00532039	0.00553748	-0.960797	0.336662	-0.00252	0.00599	-0.421	0.674
1054	aparc-Desikan_rh_thickness_GlobalMeanThickness	0.000481543	0.00516498	0.0932323	0.92572	0.00175	0.00557	0.315	0.753
1055	aparc-Desikan_rh_thickness_bankssts	0.0077547	0.00547052	1.41754	0.156334	0.00685	0.00592	1.16	0.247
1056	aparc-Desikan_rh_thickness_caudalanteriorcingulate	0.00139097	0.00564666	0.246335	0.805425	0.00232	0.0061	0.381	0.703
1057	aparc-Desikan_rh_thickness_caudalmiddlefrontal	0.00640516	0.00518164	1.23613	0.216421	0.00477	0.00558	0.856	0.392
1058	aparc-Desikan_rh_thickness_cuneus	-0.00405782	0.00565331	-0.717778	0.4729	-0.00276	0.00612	-0.45	0.652
1059	aparc-Desikan_rh_thickness_entorhinal	-0.00210121	0.00552945	-0.380004	0.703945	6.82e-05	0.00597	0.0114	0.991
1060	aparc-Desikan_rh_thickness_fusiform	-0.00264922	0.00544065	-0.486931	0.626311	-0.00121	0.00588	-0.206	0.836
1061	aparc-Desikan_rh_thickness_inferiorparietal	0.00105517	0.00514453	0.205105	0.837491	0.00249	0.00555	0.449	0.653
1062	aparc-Desikan_rh_thickness_inferiortemporal	-0.00656218	0.00547125	-1.19939	0.230384	-0.00553	0.00593	-0.932	0.351
1063	aparc-Desikan_rh_thickness_isthmuscingulate	-0.0020273	0.00552998	-0.366603	0.713918	-0.0017	0.00596	-0.284	0.776
1064	aparc-Desikan_rh_thickness_lateraloccipital	-0.00899357	0.00554814	-1.62101	0.105026	-0.00401	0.00598	-0.671	0.502
1065	aparc-Desikan_rh_thickness_lateralorbitofrontal	-0.00184998	0.00545533	-0.339114	0.734526	0.000522	0.0059	0.0885	0.93
1066	aparc-Desikan_rh_thickness_lingual	0.00358347	0.00562797	0.636726	0.524308	0.00543	0.00609	0.892	0.372
1067	aparc-Desikan_rh_thickness_medialorbitofrontal	-0.00216718	0.00547107	-0.396116	0.692022	-0.00105	0.00591	-0.177	0.859
1068	aparc-Desikan_rh_thickness_middletemporal	0.000901053	0.00543205	0.165877	0.868255	0.00187	0.00587	0.319	0.75
1069	aparc-Desikan_rh_thickness_parahippocampal	0.0111442	0.0055637	2.00302	0.0451837	0.0128	0.00602	2.13	0.033
1070	aparc-Desikan_rh_thickness_paracentral	0.00401155	0.00537553	0.746261	0.455515	0.00169	0.0058	0.291	0.771
1071	aparc-Desikan_rh_thickness_parsopercularis	0.00400532	0.00524257	0.763998	0.444874	0.00558	0.00566	0.987	0.324
1072	aparc-Desikan_rh_thickness_parsorbitalis	-0.00126705	0.00539316	-0.234937	0.814259	-0.00296	0.00583	-0.509	0.611
1073	aparc-Desikan_rh_thickness_parstriangularis	0.00798526	0.00517589	1.54278	0.122895	0.0116	0.00559	2.07	0.0384
1074	aparc-Desikan_rh_thickness_pericalcarine	3.63095e-05	0.00556305	0.00652691	0.994792	0.0043	0.00602	0.715	0.475
1075	aparc-Desikan_rh_thickness_postcentral	0.000914633	0.00534621	0.171081	0.864162	0.00124	0.00577	0.215	0.83
1076	aparc-Desikan_rh_thickness_posteriorcingulate	0.0092555	0.00550528	1.6812	0.0927334	0.00714	0.00597	1.2	0.232
1077	aparc-Desikan_rh_thickness_precentral	-0.00093303	0.00524309	-0.177954	0.85876	-0.00294	0.00564	-0.521	0.602
1078	aparc-Desikan_rh_thickness_precuneus	-0.00696131	0.00520862	-1.3365	0.181396	-0.00628	0.00562	-1.12	0.263
1079	aparc-Desikan_rh_thickness_rostralanteriorcingulate	-0.00967392	0.00558983	-1.73063	0.0835277	-0.00908	0.00605	-1.5	0.133
1080	aparc-Desikan_rh_thickness_rostralmiddlefrontal	0.0115236	0.0051052	2.25723	0.0240008	0.0123	0.00551	2.23	0.0255
1081	aparc-Desikan_rh_thickness_superiorfrontal	0.00422686	0.0049759	0.849467	0.395628	0.00392	0.00534	0.734	0.463
1082	aparc-Desikan_rh_thickness_superiorparietal	-0.00491117	0.0052013	-0.94422	0.345065	-0.00417	0.00561	-0.743	0.457
1083	aparc-Desikan_rh_thickness_superiortemporal	0.00987235	0.00517623	1.90725	0.0564979	0.00988	0.0056	1.76	0.0778
1084	aparc-Desikan_rh_thickness_supramarginal	0.000867019	0.00516808	0.167764	0.86677	0.00343	0.00558	0.615	0.539
1085	aparc-Desikan_rh_thickness_frontalpole	-0.00665031	0.00552859	-1.2029	0.229026	-0.00634	0.00599	-1.06	0.29
1086	aparc-Desikan_rh_thickness_transversetemporal	-0.011226	0.00565041	-1.98675	0.0469585	-0.00759	0.00611	-1.24	0.214
1087	aparc-Desikan_rh_thickness_insula	-0.00317952	0.0055755	-0.570266	0.568501	0.00143	0.00605	0.237	0.813
1088	BA-exvivo_lh_thickness_BA1	0.00234522	0.00546151	0.429408	0.667629	-0.000271	0.00589	-0.0461	0.963
1089	BA-exvivo_lh_thickness_BA2	0.000714833	0.00513424	0.139229	0.88927	-0.00109	0.00553	-0.197	0.844
1090	BA-exvivo_lh_thickness_BA3a	-0.00174885	0.00541498	-0.322966	0.746723	0.000496	0.00587	0.0846	0.933
1091	BA-exvivo_lh_thickness_BA3b	-0.00479397	0.00535782	-0.89476	0.370922	-0.00468	0.00578	-0.811	0.417
1092	BA-exvivo_lh_thickness_BA4a	-0.00120217	0.00530834	-0.226468	0.820839	-0.00269	0.00573	-0.47	0.638
1093	BA-exvivo_lh_thickness_BA4p	-0.00518913	0.00550771	-0.942159	0.346119	-0.00556	0.00595	-0.934	0.35
1094	BA-exvivo_lh_thickness_BA6	-0.00398541	0.00503202	-0.79201	0.428361	-0.00435	0.00541	-0.802	0.422
1095	BA-exvivo_lh_thickness_BA44	0.00619713	0.00519037	1.19397	0.2325	0.00653	0.0056	1.17	0.244
1096	BA-exvivo_lh_thickness_BA45	0.00323145	0.00514291	0.628332	0.529791	0.00386	0.00555	0.696	0.486
1097	BA-exvivo_lh_thickness_V1	-0.0031247	0.0055809	-0.559891	0.575558	0.000338	0.00604	0.056	0.955
1098	BA-exvivo_lh_thickness_V2	-0.00159833	0.00556315	-0.287307	0.77388	-0.000349	0.00599	-0.0583	0.954
1099	BA-exvivo_lh_thickness_MT	-0.00174661	0.00543591	-0.321309	0.747978	-0.000989	0.00587	-0.169	0.866
1100	BA-exvivo_lh_thickness_perirhinal	0.00568934	0.00547837	1.03851	0.299041	0.00351	0.00593	0.592	0.554
1101	BA-exvivo_lh_thickness_entorhinal	0.0053896	0.00553784	0.973232	0.330446	0.00523	0.00601	0.87	0.384
1102	BA-exvivo_rh_thickness_BA1	-0.00174583	0.00548254	-0.318435	0.750157	-0.00152	0.0059	-0.257	0.797
1103	BA-exvivo_rh_thickness_BA2	0.00659912	0.00523131	1.26147	0.20715	0.00767	0.00565	1.36	0.175
1104	BA-exvivo_rh_thickness_BA3a	-0.00346123	0.00537833	-0.64355	0.519872	-0.00422	0.0058	-0.726	0.468
1105	BA-exvivo_rh_thickness_BA3b	-0.00104819	0.00551533	-0.19005	0.849272	-0.00173	0.00595	-0.292	0.771
1106	BA-exvivo_rh_thickness_BA4a	0.00178174	0.00533035	0.334263	0.738183	-7.98e-05	0.00575	-0.0139	0.989
1107	BA-exvivo_rh_thickness_BA4p	-0.00456446	0.00550705	-0.828838	0.407202	-0.00582	0.00594	-0.979	0.328
1108	BA-exvivo_rh_thickness_BA6	-0.00126508	0.00512705	-0.246746	0.805107	-0.00247	0.00551	-0.449	0.653
1109	BA-exvivo_rh_thickness_BA44	0.00523346	0.00517657	1.01099	0.312029	0.00643	0.00558	1.15	0.25
1110	BA-exvivo_rh_thickness_BA45	0.00800408	0.0051089	1.56669	0.117197	0.00982	0.00552	1.78	0.075
1111	BA-exvivo_rh_thickness_V1	0.000141997	0.00560192	0.0253479	0.979778	0.00296	0.00606	0.488	0.625
1112	BA-exvivo_rh_thickness_V2	-0.00423412	0.00559744	-0.756438	0.449392	-0.000465	0.00604	-0.077	0.939
1113	BA-exvivo_rh_thickness_MT	-0.00491312	0.00541571	-0.907198	0.364309	-0.00187	0.00583	-0.321	0.748
1114	BA-exvivo_rh_thickness_perirhinal	-0.00111778	0.00548952	-0.203622	0.83865	0.000865	0.00592	0.146	0.884
1115	BA-exvivo_rh_thickness_entorhinal	-0.00266769	0.00553039	-0.482369	0.629547	0.00396	0.00598	0.662	0.508
1116	aparc-DKTatlas_lh_thickness_caudalanteriorcingulate	-0.0055855	0.00562448	-0.99307	0.320684	-0.00567	0.00607	-0.935	0.35
1117	aparc-DKTatlas_lh_thickness_caudalmiddlefrontal	-0.00179255	0.00514114	-0.348668	0.727341	-0.00132	0.00555	-0.237	0.812
1118	aparc-DKTatlas_lh_thickness_cuneus	-0.00285925	0.00555258	-0.514942	0.606597	-0.00264	0.006	-0.44	0.66
1119	aparc-DKTatlas_lh_thickness_entorhinal	-0.00139768	0.00550083	-0.254086	0.799431	-0.00349	0.00595	-0.586	0.558
1120	aparc-DKTatlas_lh_thickness_fusiform	-0.00529135	0.00536992	-0.985369	0.32445	-0.00257	0.00579	-0.445	0.657
1121	aparc-DKTatlas_lh_thickness_inferiorparietal	0.00204717	0.0051088	0.400715	0.688633	0.00152	0.00551	0.276	0.783
1122	aparc-DKTatlas_lh_thickness_inferiortemporal	-0.00791048	0.00544089	-1.4539	0.145985	-0.00994	0.00587	-1.69	0.0904
1123	aparc-DKTatlas_lh_thickness_isthmuscingulate	-0.00389267	0.0055626	-0.699793	0.484062	-0.00467	0.00602	-0.775	0.438
1124	aparc-DKTatlas_lh_thickness_lateraloccipital	-0.00637137	0.00554072	-1.14992	0.250187	-0.00388	0.00596	-0.65	0.516
1125	aparc-DKTatlas_lh_thickness_lateralorbitofrontal	-0.00465057	0.00546166	-0.851493	0.394502	-0.00295	0.0059	-0.5	0.617
1126	aparc-DKTatlas_lh_thickness_lingual	0.00561825	0.00558555	1.00585	0.314493	0.00557	0.00603	0.924	0.355
1127	aparc-DKTatlas_lh_thickness_medialorbitofrontal	0.000639256	0.00549112	0.116416	0.907323	0.00229	0.00594	0.385	0.7
1128	aparc-DKTatlas_lh_thickness_middletemporal	0.00557487	0.00543721	1.02532	0.305221	0.00834	0.00587	1.42	0.156
1129	aparc-DKTatlas_lh_thickness_parahippocampal	0.0170205	0.00559297	3.0432	0.00234273	0.0162	0.00606	2.67	0.00754
1130	aparc-DKTatlas_lh_thickness_paracentral	0.000466226	0.00533033	0.0874667	0.930301	0.000515	0.00574	0.0897	0.929
1131	aparc-DKTatlas_lh_thickness_parsopercularis	0.000743747	0.00521788	0.142538	0.886656	0.00205	0.00563	0.364	0.716
1132	aparc-DKTatlas_lh_thickness_parsorbitalis	-0.00446296	0.00536495	-0.831874	0.405487	-0.00179	0.00582	-0.309	0.758
1133	aparc-DKTatlas_lh_thickness_parstriangularis	0.00444274	0.00516672	0.859876	0.389864	0.00424	0.00558	0.76	0.447
1134	aparc-DKTatlas_lh_thickness_pericalcarine	-0.00136761	0.00552439	-0.247558	0.804478	0.00295	0.00598	0.493	0.622
1135	aparc-DKTatlas_lh_thickness_postcentral	-0.00064603	0.00527809	-0.122398	0.902584	-0.00215	0.00569	-0.378	0.706
1136	aparc-DKTatlas_lh_thickness_posteriorcingulate	-0.000665357	0.00551757	-0.120589	0.904018	-0.00274	0.00597	-0.458	0.647
1137	aparc-DKTatlas_lh_thickness_precentral	-0.00294609	0.00521477	-0.564952	0.572111	-0.0039	0.00563	-0.694	0.488
1138	aparc-DKTatlas_lh_thickness_precuneus	-0.00735775	0.00518494	-1.41906	0.155891	-0.00699	0.0056	-1.25	0.212
1139	aparc-DKTatlas_lh_thickness_rostralanteriorcingulate	-0.00243919	0.00548019	-0.445092	0.656256	-0.00244	0.00592	-0.411	0.681
1140	aparc-DKTatlas_lh_thickness_rostralmiddlefrontal	0.0068316	0.00508354	1.34387	0.179001	0.00769	0.00547	1.41	0.16
1141	aparc-DKTatlas_lh_thickness_superiorfrontal	0.00252775	0.00495293	0.510353	0.609807	0.00402	0.00533	0.755	0.45
1142	aparc-DKTatlas_lh_thickness_superiorparietal	-0.00378812	0.00517073	-0.732608	0.463803	-0.00398	0.00557	-0.714	0.475
1143	aparc-DKTatlas_lh_thickness_superiortemporal	0.0089294	0.00525056	1.70066	0.0890172	0.00845	0.00566	1.49	0.135
1144	aparc-DKTatlas_lh_thickness_supramarginal	-0.00070254	0.00510855	-0.137522	0.890619	-0.00019	0.00551	-0.0345	0.973
1145	aparc-DKTatlas_lh_thickness_transversetemporal	-0.0103604	0.00560729	-1.84767	0.0646596	-0.0113	0.00607	-1.86	0.0626
1146	aparc-DKTatlas_lh_thickness_insula	-0.00630784	0.00545661	-1.156	0.24769	-0.00368	0.0059	-0.624	0.533
1147	aparc-DKTatlas_rh_thickness_caudalanteriorcingulate	0.0010391	0.0056354	0.184389	0.85371	0.0018	0.00609	0.295	0.768
1148	aparc-DKTatlas_rh_thickness_caudalmiddlefrontal	0.00676209	0.00518074	1.30524	0.191822	0.00498	0.00558	0.893	0.372
1149	aparc-DKTatlas_rh_thickness_cuneus	-0.00395111	0.0056484	-0.699509	0.484239	-0.00188	0.00612	-0.308	0.758
1150	aparc-DKTatlas_rh_thickness_entorhinal	0.000115898	0.00553937	0.0209226	0.983308	0.0022	0.00598	0.369	0.712
1151	aparc-DKTatlas_rh_thickness_fusiform	-0.00250488	0.00544824	-0.459759	0.645692	-0.00116	0.00589	-0.196	0.845
1152	aparc-DKTatlas_rh_thickness_inferiorparietal	0.000488549	0.00514713	0.0949168	0.924381	0.00192	0.00556	0.346	0.73
1153	aparc-DKTatlas_rh_thickness_inferiortemporal	-0.00658537	0.00545941	-1.20624	0.227734	-0.00532	0.00592	-0.899	0.368
1154	aparc-DKTatlas_rh_thickness_isthmuscingulate	-0.00226541	0.0055355	-0.409251	0.682358	-0.00165	0.00597	-0.277	0.782
1155	aparc-DKTatlas_rh_thickness_lateraloccipital	-0.00963102	0.00555226	-1.73461	0.0828192	-0.00482	0.00598	-0.805	0.421
1156	aparc-DKTatlas_rh_thickness_lateralorbitofrontal	-0.00244146	0.00546427	-0.446804	0.655019	-0.000514	0.00591	-0.087	0.931
1157	aparc-DKTatlas_rh_thickness_lingual	0.00392528	0.00562908	0.697323	0.485606	0.00566	0.00609	0.929	0.353
1158	aparc-DKTatlas_rh_thickness_medialorbitofrontal	0.000217657	0.00557255	0.0390588	0.968844	0.00157	0.00602	0.262	0.794
1159	aparc-DKTatlas_rh_thickness_middletemporal	0.00276103	0.0054156	0.509829	0.610175	0.00341	0.00585	0.582	0.56
1160	aparc-DKTatlas_rh_thickness_parahippocampal	0.011016	0.00556502	1.97951	0.0477678	0.0129	0.00603	2.14	0.0325
1161	aparc-DKTatlas_rh_thickness_paracentral	0.00400638	0.00537124	0.745895	0.455737	0.00158	0.0058	0.273	0.785
1162	aparc-DKTatlas_rh_thickness_parsopercularis	0.0051434	0.00522723	0.983962	0.325142	0.00656	0.00564	1.16	0.245
1163	aparc-DKTatlas_rh_thickness_parsorbitalis	-0.000639621	0.00536413	-0.119241	0.905086	-0.0014	0.0058	-0.242	0.809
1164	aparc-DKTatlas_rh_thickness_parstriangularis	0.00842625	0.00517679	1.6277	0.103599	0.012	0.00559	2.14	0.0325
1165	aparc-DKTatlas_rh_thickness_pericalcarine	0.000143239	0.00557083	0.0257124	0.979487	0.00447	0.00603	0.741	0.459
1166	aparc-DKTatlas_rh_thickness_postcentral	2.45e-05	0.00532452	0.00460135	0.996329	0.000663	0.00574	0.115	0.908
1167	aparc-DKTatlas_rh_thickness_posteriorcingulate	0.00836109	0.00547822	1.52624	0.126959	0.0059	0.00594	0.994	0.32
1168	aparc-DKTatlas_rh_thickness_precentral	-0.0013842	0.0052377	-0.264277	0.791569	-0.00319	0.00564	-0.565	0.572
1169	aparc-DKTatlas_rh_thickness_precuneus	-0.00749665	0.00520928	-1.4391	0.150134	-0.00701	0.00562	-1.25	0.212
1170	aparc-DKTatlas_rh_thickness_rostralanteriorcingulate	-0.0072646	0.0055801	-1.30188	0.192968	-0.00643	0.00605	-1.06	0.287
1171	aparc-DKTatlas_rh_thickness_rostralmiddlefrontal	0.0114853	0.00511063	2.24734	0.0246252	0.012	0.00552	2.17	0.0301
1172	aparc-DKTatlas_rh_thickness_superiorfrontal	0.00425761	0.00498776	0.853612	0.393327	0.00449	0.00536	0.837	0.403
1173	aparc-DKTatlas_rh_thickness_superiorparietal	-0.0039519	0.00518446	-0.76226	0.445911	-0.00368	0.00559	-0.658	0.511
1174	aparc-DKTatlas_rh_thickness_superiortemporal	0.00688432	0.00518703	1.32722	0.184447	0.00648	0.00561	1.16	0.248
1175	aparc-DKTatlas_rh_thickness_supramarginal	0.00149791	0.00517424	0.289493	0.772206	0.00429	0.00559	0.768	0.442
1176	aparc-DKTatlas_rh_thickness_transversetemporal	-0.0110944	0.00564921	-1.96388	0.0495534	-0.00747	0.00611	-1.22	0.221
1177	aparc-DKTatlas_rh_thickness_insula	-0.00237762	0.00548402	-0.433555	0.664615	0.00236	0.00594	0.398	0.691
1178	aparc-a2009s_lh_thickness_G+S-frontomargin	-0.00243046	0.0054295	-0.44764	0.654416	0.000744	0.00587	0.127	0.899
1179	aparc-a2009s_lh_thickness_G+S-occipital-inf	-0.00326854	0.00562244	-0.581338	0.561017	0.000854	0.00606	0.141	0.888
1180	aparc-a2009s_lh_thickness_G+S-paracentral	-0.000913827	0.00540174	-0.169173	0.865662	-0.000696	0.00584	-0.119	0.905
1181	aparc-a2009s_lh_thickness_G+S-subcentral	-0.000147523	0.0054631	-0.0270035	0.978457	0.000127	0.00589	0.0216	0.983
1182	aparc-a2009s_lh_thickness_G+S-transv-frontopol	0.00412055	0.00543998	0.757457	0.448782	0.0091	0.00588	1.55	0.122
1183	aparc-a2009s_lh_thickness_G+S-cingul-Ant	-0.00353729	0.00538163	-0.65729	0.510999	-0.00114	0.00582	-0.195	0.845
1184	aparc-a2009s_lh_thickness_G+S-cingul-Mid-Ant	-0.00230236	0.00555847	-0.414207	0.678725	-0.00324	0.006	-0.541	0.589
1185	aparc-a2009s_lh_thickness_G+S-cingul-Mid-Post	0.00460466	0.00544084	0.846314	0.397384	0.0044	0.00588	0.749	0.454
1186	aparc-a2009s_lh_thickness_G-cingul-Post-dorsal	-0.00960378	0.00545068	-1.76194	0.078089	-0.00855	0.0059	-1.45	0.147
1187	aparc-a2009s_lh_thickness_G-cingul-Post-ventral	0.00185811	0.00563118	0.329968	0.741426	0.00248	0.00609	0.406	0.684
1188	aparc-a2009s_lh_thickness_G-cuneus	-0.00440399	0.00559952	-0.786495	0.431584	-0.00406	0.00605	-0.671	0.502
1189	aparc-a2009s_lh_thickness_G-front-inf-Opercular	-0.000171047	0.00525383	-0.0325565	0.974028	-0.000358	0.00566	-0.0632	0.95
1190	aparc-a2009s_lh_thickness_G-front-inf-Orbital	-0.00533403	0.00546081	-0.976785	0.328683	-0.00292	0.0059	-0.495	0.621
1191	aparc-a2009s_lh_thickness_G-front-inf-Triangul	0.00027208	0.00532336	0.0511106	0.959238	0.000537	0.00575	0.0933	0.926
1192	aparc-a2009s_lh_thickness_G-front-middle	0.00205348	0.00505823	0.405968	0.684769	0.00233	0.00544	0.428	0.669
1193	aparc-a2009s_lh_thickness_G-front-sup	-0.00257852	0.0050008	-0.515621	0.606123	-0.00147	0.00537	-0.273	0.785
1194	aparc-a2009s_lh_thickness_G-Ins-lg+S-cent-ins	-0.00326432	0.00564042	-0.578736	0.562772	-0.00103	0.00609	-0.17	0.865
1195	aparc-a2009s_lh_thickness_G-insular-short	-0.00870937	0.00550777	-1.58129	0.113822	-0.00784	0.00595	-1.32	0.188
1196	aparc-a2009s_lh_thickness_G-occipital-middle	-0.00463354	0.00552739	-0.838287	0.401876	-0.00379	0.00596	-0.635	0.526
1197	aparc-a2009s_lh_thickness_G-occipital-sup	-0.00427573	0.00560712	-0.762554	0.445735	-0.00415	0.00604	-0.686	0.493
1198	aparc-a2009s_lh_thickness_G-oc-temp-lat-fusifor	-0.00839549	0.00542678	-1.54705	0.121862	-0.00672	0.00586	-1.15	0.251
1199	aparc-a2009s_lh_thickness_G-oc-temp-med-Lingual	0.0028036	0.00561256	0.499523	0.617414	0.00292	0.00606	0.481	0.63
1200	aparc-a2009s_lh_thickness_G-oc-temp-med-Parahip	0.00955438	0.00557695	1.71319	0.086687	0.00839	0.00604	1.39	0.165
1201	aparc-a2009s_lh_thickness_G-orbital	-0.0124012	0.00545778	-2.27221	0.0230805	-0.0116	0.0059	-1.96	0.0499
1202	aparc-a2009s_lh_thickness_G-pariet-inf-Angular	-0.000949485	0.00518681	-0.183058	0.854754	-0.00158	0.0056	-0.282	0.778
1203	aparc-a2009s_lh_thickness_G-pariet-inf-Supramar	-0.00292506	0.00526087	-0.556003	0.578213	-0.00315	0.00568	-0.555	0.579
1204	aparc-a2009s_lh_thickness_G-parietal-sup	-0.00644901	0.00520552	-1.23888	0.2154	-0.0074	0.00561	-1.32	0.187
1205	aparc-a2009s_lh_thickness_G-postcentral	0.00187448	0.0054032	0.346921	0.728653	-0.000407	0.00582	-0.0699	0.944
1206	aparc-a2009s_lh_thickness_G-precentral	-0.00360142	0.00523529	-0.687912	0.491513	-0.005	0.00564	-0.887	0.375
1207	aparc-a2009s_lh_thickness_G-precuneus	-0.00865833	0.00528719	-1.63761	0.101514	-0.0101	0.00571	-1.76	0.0778
1208	aparc-a2009s_lh_thickness_G-rectus	-0.00549791	0.00546154	-1.00666	0.314107	-0.00672	0.0059	-1.14	0.255
1209	aparc-a2009s_lh_thickness_G-subcallosal	0.0120063	0.00564602	2.12651	0.0334687	0.0103	0.00611	1.69	0.0908
1210	aparc-a2009s_lh_thickness_G-temp-sup-G-T-transv	-0.00686962	0.00559343	-1.22816	0.219397	-0.00831	0.00606	-1.37	0.17
1211	aparc-a2009s_lh_thickness_G-temp-sup-Lateral	0.00557593	0.00537035	1.03828	0.299147	0.00403	0.0058	0.695	0.487
1212	aparc-a2009s_lh_thickness_G-temp-sup-Plan-polar	0.00983486	0.00551692	1.78267	0.0746492	0.0088	0.00596	1.48	0.14
1213	aparc-a2009s_lh_thickness_G-temp-sup-Plan-tempo	0.0104379	0.00539681	1.93409	0.0531109	0.0117	0.00582	2	0.0452
1214	aparc-a2009s_lh_thickness_G-temporal-inf	-0.00694836	0.00548673	-1.26639	0.205382	-0.00863	0.00593	-1.46	0.146
1215	aparc-a2009s_lh_thickness_G-temporal-middle	0.00376477	0.0054206	0.69453	0.487355	0.00722	0.00586	1.23	0.218
1216	aparc-a2009s_lh_thickness_Lat-Fis-ant-Horizont	-0.00100133	0.00550029	-0.182051	0.855544	-0.00102	0.00594	-0.172	0.863
1217	aparc-a2009s_lh_thickness_Lat-Fis-ant-Vertical	-0.00403906	0.00545977	-0.739785	0.459436	-0.00205	0.00591	-0.347	0.729
1218	aparc-a2009s_lh_thickness_Lat-Fis-post	0.000876914	0.00539657	0.162495	0.870917	0.00165	0.00583	0.283	0.777
1219	aparc-a2009s_lh_thickness_Pole-occipital	-0.00821954	0.00558359	-1.47209	0.141007	-0.00479	0.00602	-0.796	0.426
1220	aparc-a2009s_lh_thickness_Pole-temporal	-0.00232057	0.00544752	-0.425987	0.670121	-0.00395	0.00589	-0.671	0.502
1221	aparc-a2009s_lh_thickness_S-calcarine	0.000435975	0.00539644	0.0807895	0.93561	0.00337	0.00582	0.579	0.563
1222	aparc-a2009s_lh_thickness_S-central	-0.0076851	0.00547422	-1.40387	0.160367	-0.00821	0.00592	-1.39	0.166
1223	aparc-a2009s_lh_thickness_S-cingul-Marginalis	0.00654698	0.00527205	1.24183	0.214309	0.00634	0.0057	1.11	0.266
1224	aparc-a2009s_lh_thickness_S-circular-insula-ant	-0.00306773	0.00544422	-0.563484	0.573109	0.00151	0.00589	0.257	0.797
1225	aparc-a2009s_lh_thickness_S-circular-insula-inf	-0.00477269	0.00542232	-0.880193	0.378761	-0.0022	0.00587	-0.375	0.708
1226	aparc-a2009s_lh_thickness_S-circular-insula-sup	0.0032354	0.00526772	0.614193	0.539092	0.00418	0.0057	0.734	0.463
1227	aparc-a2009s_lh_thickness_S-collat-transv-ant	-0.00156086	0.00562545	-0.277463	0.781426	-0.000993	0.00605	-0.164	0.87
1228	aparc-a2009s_lh_thickness_S-collat-transv-post	0.000546891	0.00559577	0.097733	0.922145	0.00277	0.00606	0.457	0.648
1229	aparc-a2009s_lh_thickness_S-front-inf	0.011343	0.00519914	2.1817	0.0291393	0.0112	0.00561	1.99	0.0462
1230	aparc-a2009s_lh_thickness_S-front-middle	0.00899639	0.00521768	1.72421	0.0846791	0.00973	0.00564	1.72	0.0846
1231	aparc-a2009s_lh_thickness_S-front-sup	0.0127074	0.00509834	2.49246	0.0126913	0.0112	0.0055	2.03	0.0421
1232	aparc-a2009s_lh_thickness_S-interm-prim-Jensen	-0.0010207	0.00545399	-0.187148	0.851546	-0.00228	0.0059	-0.386	0.7
1233	aparc-a2009s_lh_thickness_S-intrapariet+P-trans	0.0028	0.00523993	0.534358	0.593098	0.00195	0.00566	0.344	0.731
1234	aparc-a2009s_lh_thickness_S-oc-middle+Lunatus	0.0039162	0.00540333	0.724775	0.468595	0.00154	0.00584	0.264	0.792
1235	aparc-a2009s_lh_thickness_S-oc-sup+transversal	-0.00350964	0.0054089	-0.648863	0.516432	-0.00323	0.00586	-0.551	0.581
1236	aparc-a2009s_lh_thickness_S-occipital-ant	-0.0015335	0.0055006	-0.278789	0.780409	-0.000576	0.00595	-0.0969	0.923
1237	aparc-a2009s_lh_thickness_S-oc-temp-lat	-0.0104644	0.00555838	-1.88264	0.0597586	-0.00645	0.00598	-1.08	0.28
1238	aparc-a2009s_lh_thickness_S-oc-temp-med+Lingual	0.0120744	0.00541072	2.23157	0.0256503	0.0116	0.00585	1.99	0.0465
1239	aparc-a2009s_lh_thickness_S-orbital-lateral	0.012012	0.00546443	2.19821	0.0279415	0.0123	0.0059	2.09	0.0366
1240	aparc-a2009s_lh_thickness_S-orbital-med-olfact	0.0079897	0.0055377	1.44278	0.149092	0.00854	0.00598	1.43	0.153
1241	aparc-a2009s_lh_thickness_S-orbital-H-Shaped	0.00716227	0.00548448	1.30592	0.191591	0.00848	0.00594	1.43	0.153
1242	aparc-a2009s_lh_thickness_S-parieto-occipital	-0.00184686	0.00532311	-0.346951	0.72863	0.000418	0.00574	0.0728	0.942
1243	aparc-a2009s_lh_thickness_S-pericallosal	-0.00610815	0.0056163	-1.08758	0.276791	-0.00733	0.00606	-1.21	0.226
1244	aparc-a2009s_lh_thickness_S-postcentral	0.00351516	0.00514846	0.682759	0.494764	0.00203	0.00554	0.366	0.714
1245	aparc-a2009s_lh_thickness_S-precentral-inf-part	0.00568025	0.00528675	1.07443	0.282638	0.00904	0.00573	1.58	0.115
1246	aparc-a2009s_lh_thickness_S-precentral-sup-part	0.000370612	0.00540801	0.0685303	0.945364	-0.00164	0.00584	-0.281	0.779
1247	aparc-a2009s_lh_thickness_S-suborbital	-0.000707751	0.00556834	-0.127103	0.89886	0.00369	0.00602	0.613	0.54
1248	aparc-a2009s_lh_thickness_S-subparietal	-0.00581536	0.00534996	-1.08699	0.277049	-0.00481	0.00579	-0.83	0.406
1249	aparc-a2009s_lh_thickness_S-temporal-inf	0.00185258	0.00563391	0.328826	0.742289	0.00138	0.00608	0.227	0.821
1250	aparc-a2009s_lh_thickness_S-temporal-sup	0.00892096	0.00528145	1.68911	0.0912082	0.00833	0.0057	1.46	0.144
1251	aparc-a2009s_lh_thickness_S-temporal-transverse	0.00336275	0.00557242	0.603462	0.546206	0.00266	0.00601	0.443	0.658
1252	aparc-a2009s_rh_thickness_G+S-frontomargin	0.00431209	0.00545975	0.789797	0.429653	0.00493	0.0059	0.836	0.403
1253	aparc-a2009s_rh_thickness_G+S-occipital-inf	-0.00573004	0.00562652	-1.0184	0.308496	-0.00315	0.00606	-0.519	0.603
1254	aparc-a2009s_rh_thickness_G+S-paracentral	0.00472837	0.00547385	0.863811	0.387698	0.00423	0.00592	0.715	0.474
1255	aparc-a2009s_rh_thickness_G+S-subcentral	-0.000231503	0.00544395	-0.0425248	0.966081	-0.000906	0.00587	-0.154	0.877
1256	aparc-a2009s_rh_thickness_G+S-transv-frontopol	-0.00219265	0.00534531	-0.410201	0.681661	-0.000714	0.00577	-0.124	0.901
1257	aparc-a2009s_rh_thickness_G+S-cingul-Ant	-0.00313156	0.00537006	-0.583152	0.559795	-0.00153	0.00581	-0.264	0.792
1258	aparc-a2009s_rh_thickness_G+S-cingul-Mid-Ant	0.0117764	0.00549946	2.14138	0.0322512	0.0107	0.00594	1.81	0.071
1259	aparc-a2009s_rh_thickness_G+S-cingul-Mid-Post	0.00555559	0.00540911	1.02708	0.304391	0.00506	0.00587	0.863	0.388
1260	aparc-a2009s_rh_thickness_G-cingul-Post-dorsal	-0.00416723	0.00534505	-0.779644	0.435606	-0.00553	0.00578	-0.958	0.338
1261	aparc-a2009s_rh_thickness_G-cingul-Post-ventral	-0.00450202	0.00571005	-0.788438	0.430446	-0.000551	0.00619	-0.089	0.929
1262	aparc-a2009s_rh_thickness_G-cuneus	-0.00255774	0.00562968	-0.454332	0.649593	5.25e-05	0.0061	0.00862	0.993
1263	aparc-a2009s_rh_thickness_G-front-inf-Opercular	0.00262373	0.00529368	0.495634	0.620156	0.00119	0.00572	0.209	0.835
1264	aparc-a2009s_rh_thickness_G-front-inf-Orbital	-0.00223967	0.00547741	-0.408893	0.682621	0.000133	0.00593	0.0223	0.982
1265	aparc-a2009s_rh_thickness_G-front-inf-Triangul	0.0028637	0.00534106	0.536167	0.591847	0.00477	0.00577	0.827	0.408
1266	aparc-a2009s_rh_thickness_G-front-middle	0.00456782	0.00514309	0.888149	0.374468	0.00472	0.00555	0.85	0.395
1267	aparc-a2009s_rh_thickness_G-front-sup	-0.000308414	0.00507645	-0.0607538	0.951556	-0.000311	0.00545	-0.057	0.955
1268	aparc-a2009s_rh_thickness_G-Ins-lg+S-cent-ins	-0.00852221	0.00566766	-1.50366	0.13268	-0.00663	0.00615	-1.08	0.281
1269	aparc-a2009s_rh_thickness_G-insular-short	-0.00239142	0.00560214	-0.426876	0.669473	-0.00451	0.00606	-0.743	0.457
1270	aparc-a2009s_rh_thickness_G-occipital-middle	-0.0109801	0.00551656	-1.99039	0.046557	-0.00836	0.00596	-1.4	0.161
1271	aparc-a2009s_rh_thickness_G-occipital-sup	-0.00757436	0.00562499	-1.34656	0.178133	-0.00527	0.00608	-0.867	0.386
1272	aparc-a2009s_rh_thickness_G-oc-temp-lat-fusifor	-0.00677178	0.00546368	-1.23942	0.215201	-0.00619	0.00591	-1.05	0.295
1273	aparc-a2009s_rh_thickness_G-oc-temp-med-Lingual	0.00180035	0.00563684	0.31939	0.749433	0.00377	0.00611	0.618	0.537
1274	aparc-a2009s_rh_thickness_G-oc-temp-med-Parahip	-0.000107266	0.00558539	-0.0192047	0.984678	0.00409	0.00604	0.677	0.498
1275	aparc-a2009s_rh_thickness_G-orbital	-0.00665559	0.005491	-1.21209	0.225487	-0.0056	0.00593	-0.943	0.345
1276	aparc-a2009s_rh_thickness_G-pariet-inf-Angular	-0.00299726	0.00520286	-0.57608	0.564565	-0.00152	0.00561	-0.27	0.787
1277	aparc-a2009s_rh_thickness_G-pariet-inf-Supramar	-0.00192387	0.00530036	-0.36297	0.71663	6.41e-05	0.00573	0.0112	0.991
1278	aparc-a2009s_rh_thickness_G-parietal-sup	-0.00779714	0.00522448	-1.49242	0.135598	-0.00781	0.00564	-1.39	0.166
1279	aparc-a2009s_rh_thickness_G-postcentral	0.0022546	0.00545569	0.413257	0.679421	0.00162	0.00588	0.276	0.783
1280	aparc-a2009s_rh_thickness_G-precentral	-0.00467008	0.00528264	-0.884044	0.376679	-0.00646	0.00568	-1.14	0.255
1281	aparc-a2009s_rh_thickness_G-precuneus	-0.00700037	0.00534791	-1.30899	0.190547	-0.0086	0.00577	-1.49	0.136
1282	aparc-a2009s_rh_thickness_G-rectus	-0.00258076	0.00549793	-0.469406	0.638783	-0.002	0.00594	-0.337	0.736
1283	aparc-a2009s_rh_thickness_G-subcallosal	0.00487038	0.00573741	0.848881	0.395954	0.00802	0.00617	1.3	0.194
1284	aparc-a2009s_rh_thickness_G-temp-sup-G-T-transv	-0.00772433	0.00563282	-1.37131	0.170289	-0.00526	0.00608	-0.865	0.387
1285	aparc-a2009s_rh_thickness_G-temp-sup-Lateral	0.00669987	0.00531758	1.25995	0.207698	0.00433	0.00576	0.752	0.452
1286	aparc-a2009s_rh_thickness_G-temp-sup-Plan-polar	0.00987971	0.00555912	1.77721	0.0755438	0.01	0.00603	1.66	0.0966
1287	aparc-a2009s_rh_thickness_G-temp-sup-Plan-tempo	0.00510893	0.00535671	0.953743	0.340221	0.00661	0.0058	1.14	0.254
1288	aparc-a2009s_rh_thickness_G-temporal-inf	-0.00944826	0.00550404	-1.7166	0.0860614	-0.0101	0.00596	-1.69	0.0915
1289	aparc-a2009s_rh_thickness_G-temporal-middle	-0.00329329	0.00538216	-0.61189	0.540615	-0.00221	0.00582	-0.381	0.704
1290	aparc-a2009s_rh_thickness_Lat-Fis-ant-Horizont	0.00502271	0.00542207	0.926346	0.354273	0.00857	0.00585	1.47	0.143
1291	aparc-a2009s_rh_thickness_Lat-Fis-ant-Vertical	0.0163341	0.00547563	2.98305	0.00285611	0.018	0.00592	3.05	0.00231
1292	aparc-a2009s_rh_thickness_Lat-Fis-post	0.00251855	0.00534776	0.470954	0.637677	0.00554	0.00577	0.961	0.337
1293	aparc-a2009s_rh_thickness_Pole-occipital	-0.00595491	0.00556228	-1.07059	0.284362	-0.00112	0.006	-0.186	0.852
1294	aparc-a2009s_rh_thickness_Pole-temporal	-0.0102847	0.00549485	-1.87171	0.0612567	-0.0104	0.00595	-1.75	0.0807
1295	aparc-a2009s_rh_thickness_S-calcarine	-0.00106936	0.00547039	-0.195481	0.845018	0.00299	0.0059	0.507	0.612
1296	aparc-a2009s_rh_thickness_S-central	-0.00461941	0.00546446	-0.845355	0.397919	-0.0057	0.00589	-0.966	0.334
1297	aparc-a2009s_rh_thickness_S-cingul-Marginalis	0.00202306	0.0052434	0.38583	0.699625	0.000791	0.00569	0.139	0.889
1298	aparc-a2009s_rh_thickness_S-circular-insula-ant	-0.00313581	0.00544245	-0.576177	0.5645	-0.00148	0.00591	-0.251	0.802
1299	aparc-a2009s_rh_thickness_S-circular-insula-inf	0.0102241	0.00538689	1.89797	0.0577099	0.0143	0.00582	2.45	0.0142
1300	aparc-a2009s_rh_thickness_S-circular-insula-sup	0.0032192	0.00528467	0.609158	0.542424	0.00536	0.00572	0.938	0.348
1301	aparc-a2009s_rh_thickness_S-collat-transv-ant	-0.00421727	0.00560316	-0.75266	0.45166	-0.00264	0.00604	-0.437	0.662
1302	aparc-a2009s_rh_thickness_S-collat-transv-post	-0.00369416	0.00562373	-0.656888	0.511258	2.59e-05	0.00609	0.00425	0.997
1303	aparc-a2009s_rh_thickness_S-front-inf	0.00899619	0.00520301	1.72904	0.0838124	0.01	0.00563	1.79	0.0743
1304	aparc-a2009s_rh_thickness_S-front-middle	0.0172108	0.00518851	3.3171	0.000910625	0.0159	0.00561	2.84	0.00452
1305	aparc-a2009s_rh_thickness_S-front-sup	0.0217446	0.00511151	4.25406	2.10545e-05	0.0206	0.00552	3.74	0.000186
1306	aparc-a2009s_rh_thickness_S-interm-prim-Jensen	0.00699579	0.00540074	1.29534	0.195213	0.0127	0.00583	2.18	0.0296
1307	aparc-a2009s_rh_thickness_S-intrapariet+P-trans	0.00391514	0.00520762	0.75181	0.452171	0.00471	0.00562	0.837	0.402
1308	aparc-a2009s_rh_thickness_S-oc-middle+Lunatus	-0.00463725	0.00548181	-0.845934	0.397596	-0.000891	0.00592	-0.151	0.88
1309	aparc-a2009s_rh_thickness_S-oc-sup+transversal	-0.00101167	0.00548123	-0.18457	0.853568	0.00256	0.00593	0.432	0.665
1310	aparc-a2009s_rh_thickness_S-occipital-ant	-0.00442562	0.00552325	-0.801272	0.42298	-0.0042	0.00596	-0.704	0.481
1311	aparc-a2009s_rh_thickness_S-oc-temp-lat	0.000629902	0.00561495	0.112183	0.910679	0.00414	0.00607	0.682	0.495
1312	aparc-a2009s_rh_thickness_S-oc-temp-med+Lingual	0.0185028	0.00548919	3.37077	0.000750491	0.0169	0.00593	2.85	0.0044
1313	aparc-a2009s_rh_thickness_S-orbital-lateral	0.014099	0.00541352	2.60441	0.0092077	0.0157	0.00585	2.68	0.00733
1314	aparc-a2009s_rh_thickness_S-orbital-med-olfact	0.00836937	0.00556853	1.50298	0.132855	0.0112	0.00602	1.85	0.0639
1315	aparc-a2009s_rh_thickness_S-orbital-H-Shaped	0.00663382	0.00544243	1.21891	0.222888	0.00605	0.00589	1.03	0.305
1316	aparc-a2009s_rh_thickness_S-parieto-occipital	-0.00743261	0.00535241	-1.38865	0.164951	-0.00539	0.00578	-0.934	0.35
1317	aparc-a2009s_rh_thickness_S-pericallosal	-0.00303942	0.00557169	-0.545511	0.585406	-0.00219	0.00602	-0.364	0.716
1318	aparc-a2009s_rh_thickness_S-postcentral	0.00572963	0.00522463	1.09666	0.2728	0.00714	0.00566	1.26	0.207
1319	aparc-a2009s_rh_thickness_S-precentral-inf-part	0.00728038	0.00529092	1.37601	0.168827	0.00834	0.00572	1.46	0.145
1320	aparc-a2009s_rh_thickness_S-precentral-sup-part	0.00746252	0.00543426	1.37324	0.169689	0.00442	0.00586	0.754	0.451
1321	aparc-a2009s_rh_thickness_S-suborbital	-0.000479172	0.0056549	-0.0847357	0.932472	-0.00503	0.0061	-0.825	0.41
1322	aparc-a2009s_rh_thickness_S-subparietal	0.00307677	0.00535563	0.574492	0.565639	0.00294	0.0058	0.507	0.612
1323	aparc-a2009s_rh_thickness_S-temporal-inf	-0.00259479	0.00562831	-0.461024	0.644784	-0.000278	0.00609	-0.0457	0.964
1324	aparc-a2009s_rh_thickness_S-temporal-sup	0.0119171	0.00522629	2.28022	0.0226014	0.0117	0.00564	2.08	0.0378
1325	aparc-a2009s_rh_thickness_S-temporal-transverse	0.00108044	0.00554726	0.19477	0.845575	0.00453	0.006	0.755	0.451
1326	aseg_global_intensity_3rd-Ventricle	0.0124322	0.0045706	2.72004	0.00653097	0.0113	0.00491	2.3	0.0213
1327	aseg_global_intensity_4th-Ventricle	-0.00343993	0.00538011	-0.639379	0.522581	-0.000583	0.00581	-0.1	0.92
1328	aseg_global_intensity_5th-Ventricle	-0.00456328	0.0020656	-2.20918	0.0271692	-0.0044	0.00222	-1.99	0.0471
1329	aseg_global_intensity_Brain-Stem	-0.00978028	0.00467512	-2.09199	0.0364479	-0.0122	0.005	-2.43	0.015
1330	aseg_global_intensity_CSF	0.015042	0.00500359	3.00625	0.00264702	0.0153	0.00538	2.85	0.00436
1331	aseg_global_intensity_WM-hypointensities	0.00363979	0.00549218	0.662722	0.507514	0.00413	0.00595	0.694	0.488
1332	aseg_global_intensity_non-WM-hypointensities	0.00161614	0.00206328	0.78329	0.433463	0.000718	0.00227	0.316	0.752
1333	aseg_global_intensity_Optic-Chiasm	0.0164374	0.00566938	2.89934	0.00374215	0.0174	0.00609	2.86	0.0043
1334	aseg_global_intensity_CC-Posterior	0.0203768	0.00540568	3.76951	0.000163868	0.017	0.00585	2.9	0.00374
1335	aseg_global_intensity_CC-Mid-Posterior	0.0252814	0.0052885	4.78044	1.75707e-06	0.0274	0.00571	4.81	1.56e-06
1336	aseg_global_intensity_CC-Central	0.0192869	0.00555603	3.47134	0.000518565	0.0206	0.006	3.43	0.000608
1337	aseg_global_intensity_CC-Mid-Anterior	0.0127976	0.00559028	2.28925	0.0220713	0.0151	0.00604	2.49	0.0127
1338	aseg_global_intensity_CC-Anterior	0.0226396	0.00546787	4.14048	3.47493e-05	0.0225	0.00592	3.8	0.000147
1339	aseg_lh_intensity_Lateral-Ventricle	0.0174706	0.00501042	3.48686	0.000489407	0.0168	0.00538	3.12	0.00182
1340	aseg_lh_intensity_Inf-Lat-Vent	0.0156066	0.00512103	3.04755	0.00230907	0.0146	0.00551	2.65	0.00799
1341	aseg_lh_intensity_Cerebellum-White-Matter	-0.00198044	0.00537069	-0.368749	0.712317	0.00112	0.00582	0.193	0.847
1342	aseg_lh_intensity_Cerebellum-Cortex	0.00161869	0.00519307	0.311702	0.755269	0.00621	0.00563	1.1	0.27
1343	aseg_lh_intensity_Thalamus-Proper	0.0176852	0.00505391	3.49932	0.000467105	0.0155	0.00547	2.82	0.00474
1344	aseg_lh_intensity_Caudate	0.0151449	0.00551258	2.74734	0.00601152	0.0181	0.00597	3.04	0.00238
1345	aseg_lh_intensity_Putamen	0.0156729	0.00554385	2.82708	0.00470046	0.0174	0.006	2.9	0.00372
1346	aseg_lh_intensity_Pallidum	0.00407265	0.00549558	0.741077	0.458652	0.00383	0.00593	0.646	0.518
1347	aseg_lh_intensity_Hippocampus	0.012643	0.00539525	2.34336	0.0191173	0.0127	0.00585	2.16	0.0305
1348	aseg_lh_intensity_Amygdala	0.0158297	0.00556279	2.84565	0.00443503	0.0158	0.00603	2.63	0.00867
1349	aseg_lh_intensity_Accumbens-area	0.00626218	0.00520877	1.20224	0.22928	0.00909	0.00563	1.61	0.106
1350	aseg_lh_intensity_VentralDC	-0.00417267	0.00499934	-0.834645	0.403924	-0.00531	0.0054	-0.984	0.325
1351	aseg_lh_intensity_vessel	0.00081963	0.00569876	0.143826	0.885639	0.0017	0.00615	0.277	0.782
1352	aseg_lh_intensity_choroid-plexus	0.0200149	0.00493169	4.05843	4.9525e-05	0.0187	0.00531	3.52	0.000425
1353	aseg_rh_intensity_Lateral-Ventricle	0.018279	0.00501037	3.64824	0.000264475	0.0178	0.00539	3.3	0.000968
1354	aseg_rh_intensity_Inf-Lat-Vent	0.00878536	0.00546231	1.60836	0.107767	0.00972	0.00591	1.65	0.0997
1355	aseg_rh_intensity_Cerebellum-White-Matter	-0.00136796	0.00546326	-0.250394	0.802285	0.000889	0.00591	0.15	0.88
1356	aseg_rh_intensity_Cerebellum-Cortex	0.00154356	0.00520887	0.296333	0.766978	0.00442	0.00565	0.784	0.433
1357	aseg_rh_intensity_Thalamus-Proper	0.0183658	0.00498087	3.68726	0.000227066	0.0158	0.0054	2.92	0.00346
1358	aseg_rh_intensity_Caudate	0.0198569	0.00553258	3.58908	0.000332352	0.0221	0.00601	3.68	0.000238
1359	aseg_rh_intensity_Putamen	0.0171243	0.00561417	3.05019	0.00228886	0.0186	0.00608	3.05	0.00226
1360	aseg_rh_intensity_Pallidum	4.65042e-05	0.00558472	0.00832705	0.993356	-0.000446	0.00604	-0.0739	0.941
1361	aseg_rh_intensity_Hippocampus	0.0128024	0.00545733	2.34591	0.0189868	0.0125	0.00591	2.12	0.034
1362	aseg_rh_intensity_Amygdala	0.00943088	0.00546002	1.72726	0.0841308	0.0112	0.00593	1.89	0.0594
1363	aseg_rh_intensity_Accumbens-area	0.00317953	0.00511803	0.621241	0.534446	0.00545	0.00554	0.983	0.325
1364	aseg_rh_intensity_VentralDC	-0.00636167	0.00511536	-1.24364	0.213641	-0.00828	0.00552	-1.5	0.134
1365	aseg_rh_intensity_vessel	0.00346655	0.00571328	0.606753	0.544019	0.00369	0.00617	0.597	0.55
1366	aseg_rh_intensity_choroid-plexus	0.0203043	0.00487774	4.16265	3.15421e-05	0.0193	0.00526	3.67	0.000241
1367	wg_lh_intensity-contrast_unknown	-0.015336	0.0057346	-2.67429	0.00749262	-0.0219	0.0062	-3.52	0.000427
1368	wg_lh_intensity-contrast_bankssts	-0.0225745	0.00500598	-4.50951	6.52146e-06	-0.0222	0.00541	-4.1	4.08e-05
1369	wg_lh_intensity-contrast_caudalanteriorcingulate	-0.0138057	0.00506409	-2.72619	0.00641055	-0.0166	0.00549	-3.02	0.00253
1370	wg_lh_intensity-contrast_caudalmiddlefrontal	-0.0193019	0.00448358	-4.30502	1.67483e-05	-0.0195	0.00484	-4.03	5.68e-05
1371	wg_lh_intensity-contrast_cuneus	-0.0219748	0.00528106	-4.16106	3.17629e-05	-0.021	0.00571	-3.67	0.000243
1372	wg_lh_intensity-contrast_entorhinal	-0.00941762	0.00540092	-1.74371	0.0812203	-0.0108	0.00584	-1.85	0.0644
1373	wg_lh_intensity-contrast_fusiform	-0.0256588	0.00480066	-5.34485	9.11252e-08	-0.0268	0.00519	-5.17	2.34e-07
1374	wg_lh_intensity-contrast_inferiorparietal	-0.0289383	0.00465004	-6.22324	4.93178e-10	-0.0288	0.00503	-5.73	1.03e-08
1375	wg_lh_intensity-contrast_inferiortemporal	-0.0263608	0.0047571	-5.54135	3.02565e-08	-0.027	0.00515	-5.25	1.55e-07
1376	wg_lh_intensity-contrast_isthmuscingulate	-0.0243506	0.00534323	-4.55727	5.20186e-06	-0.0223	0.00579	-3.85	0.000117
1377	wg_lh_intensity-contrast_lateraloccipital	-0.0311785	0.00479253	-6.50565	7.85262e-11	-0.0294	0.00518	-5.67	1.43e-08
1378	wg_lh_intensity-contrast_lateralorbitofrontal	-0.0204468	0.00484248	-4.22239	2.42411e-05	-0.022	0.00523	-4.21	2.62e-05
1379	wg_lh_intensity-contrast_lingual	-0.0226878	0.0052147	-4.35075	1.36106e-05	-0.0214	0.00564	-3.8	0.000143
1380	wg_lh_intensity-contrast_medialorbitofrontal	-0.0131003	0.0048199	-2.71797	0.00657208	-0.0141	0.00519	-2.71	0.00667
1381	wg_lh_intensity-contrast_middletemporal	-0.0256734	0.00479258	-5.3569	8.52601e-08	-0.0276	0.00519	-5.32	1.07e-07
1382	wg_lh_intensity-contrast_parahippocampal	-0.0136567	0.00543158	-2.5143	0.0119317	-0.0153	0.00586	-2.6	0.00922
1383	wg_lh_intensity-contrast_paracentral	-0.0152147	0.0047871	-3.17827	0.001483	-0.017	0.00518	-3.29	0.00102
1384	wg_lh_intensity-contrast_parsopercularis	-0.0194605	0.00464282	-4.19152	2.7786e-05	-0.0204	0.00502	-4.06	5e-05
1385	wg_lh_intensity-contrast_parsorbitalis	-0.0145252	0.00493154	-2.94537	0.00322802	-0.0162	0.00533	-3.03	0.00243
1386	wg_lh_intensity-contrast_parstriangularis	-0.0150929	0.00472194	-3.19633	0.00139325	-0.0164	0.0051	-3.22	0.00129
1387	wg_lh_intensity-contrast_pericalcarine	-0.0266108	0.00539382	-4.93358	8.1152e-07	-0.0266	0.00586	-4.53	5.88e-06
1388	wg_lh_intensity-contrast_postcentral	-0.019071	0.00495879	-3.8459	0.00012035	-0.0192	0.00537	-3.57	0.000359
1389	wg_lh_intensity-contrast_posteriorcingulate	-0.0176272	0.00472836	-3.72798	0.000193364	-0.0188	0.00512	-3.67	0.000244
1390	wg_lh_intensity-contrast_precentral	-0.0209238	0.00478091	-4.37654	1.20971e-05	-0.0216	0.00516	-4.18	2.96e-05
1391	wg_lh_intensity-contrast_precuneus	-0.0288857	0.00462797	-6.24153	4.38872e-10	-0.0288	0.005	-5.77	8.16e-09
1392	wg_lh_intensity-contrast_rostralanteriorcingulate	-0.00903885	0.00486273	-1.8588	0.0630648	-0.0122	0.00527	-2.32	0.0203
1393	wg_lh_intensity-contrast_rostralmiddlefrontal	-0.0189666	0.00439873	-4.31185	1.62393e-05	-0.0203	0.00475	-4.27	1.96e-05
1394	wg_lh_intensity-contrast_superiorfrontal	-0.0201547	0.00420241	-4.79599	1.6262e-06	-0.02	0.00454	-4.4	1.08e-05
1395	wg_lh_intensity-contrast_superiorparietal	-0.0293933	0.00465459	-6.31491	2.73952e-10	-0.0301	0.00503	-5.97	2.4e-09
1396	wg_lh_intensity-contrast_superiortemporal	-0.0231048	0.0049881	-4.63199	3.63633e-06	-0.026	0.00539	-4.82	1.44e-06
1397	wg_lh_intensity-contrast_supramarginal	-0.0295217	0.00458681	-6.43621	1.24269e-10	-0.0297	0.00496	-5.99	2.1e-09
1398	wg_lh_intensity-contrast_frontalpole	-0.00741765	0.0048856	-1.51827	0.128957	-0.00764	0.00527	-1.45	0.147
1399	wg_lh_intensity-contrast_temporalpole	-0.0100797	0.00527926	-1.9093	0.0562319	-0.0109	0.00569	-1.92	0.0549
1400	wg_lh_intensity-contrast_transversetemporal	-0.01834	0.00549849	-3.33547	0.000852556	-0.0216	0.00594	-3.63	0.000284
1401	wg_lh_intensity-contrast_insula	-0.0209437	0.005171	-4.05023	5.12918e-05	-0.0231	0.0056	-4.13	3.57e-05
1402	wg_rh_intensity-contrast_unknown	-0.00240786	0.00573384	-0.419938	0.674533	-0.00571	0.00623	-0.916	0.36
1403	wg_rh_intensity-contrast_bankssts	-0.0186159	0.00503491	-3.69736	0.000218228	-0.0173	0.00546	-3.17	0.0015
1404	wg_rh_intensity-contrast_caudalanteriorcingulate	-0.0169904	0.00501288	-3.38935	0.000701446	-0.0154	0.00543	-2.84	0.00449
1405	wg_rh_intensity-contrast_caudalmiddlefrontal	-0.0212715	0.00447114	-4.75751	1.9687e-06	-0.0218	0.00484	-4.5	6.86e-06
1406	wg_rh_intensity-contrast_cuneus	-0.025861	0.00531063	-4.86968	1.12328e-06	-0.0273	0.00575	-4.74	2.11e-06
1407	wg_rh_intensity-contrast_entorhinal	-0.00863043	0.00538885	-1.60153	0.109269	-0.00866	0.00581	-1.49	0.136
1408	wg_rh_intensity-contrast_fusiform	-0.0251313	0.00489572	-5.13332	2.86377e-07	-0.025	0.0053	-4.72	2.32e-06
1409	wg_rh_intensity-contrast_inferiorparietal	-0.028933	0.00485779	-5.95599	2.61265e-09	-0.0294	0.00526	-5.59	2.27e-08
1410	wg_rh_intensity-contrast_inferiortemporal	-0.0273034	0.004811	-5.67519	1.39762e-08	-0.0277	0.0052	-5.32	1.06e-07
1411	wg_rh_intensity-contrast_isthmuscingulate	-0.0199589	0.00545244	-3.66055	0.000252092	-0.0172	0.00591	-2.92	0.00355
1412	wg_rh_intensity-contrast_lateraloccipital	-0.0292139	0.00489934	-5.96283	2.50564e-09	-0.0273	0.0053	-5.16	2.54e-07
1413	wg_rh_intensity-contrast_lateralorbitofrontal	-0.0148267	0.00504444	-2.93922	0.0032928	-0.0137	0.00546	-2.5	0.0123
1414	wg_rh_intensity-contrast_lingual	-0.0284459	0.00528983	-5.37748	7.60786e-08	-0.0289	0.00572	-5.06	4.24e-07
1415	wg_rh_intensity-contrast_medialorbitofrontal	-0.0162605	0.0046971	-3.46181	0.000537266	-0.0151	0.00508	-2.97	0.00299
1416	wg_rh_intensity-contrast_middletemporal	-0.0256502	0.00471699	-5.43783	5.43381e-08	-0.026	0.00511	-5.09	3.55e-07
1417	wg_rh_intensity-contrast_parahippocampal	-0.0159761	0.00540774	-2.95431	0.00313604	-0.0123	0.00585	-2.1	0.0357
1418	wg_rh_intensity-contrast_paracentral	-0.0169523	0.00479124	-3.53819	0.00040346	-0.0189	0.00518	-3.64	0.00027
1419	wg_rh_intensity-contrast_parsopercularis	-0.0162635	0.00457672	-3.55353	0.00038066	-0.0158	0.00495	-3.19	0.00144
1420	wg_rh_intensity-contrast_parsorbitalis	-0.0143692	0.00491983	-2.92068	0.00349522	-0.0152	0.00533	-2.85	0.00437
1421	wg_rh_intensity-contrast_parstriangularis	-0.0123038	0.0046661	-2.63685	0.00837217	-0.012	0.00505	-2.39	0.0171
1422	wg_rh_intensity-contrast_pericalcarine	-0.0334015	0.0053703	-6.21968	5.04497e-10	-0.0317	0.00583	-5.44	5.37e-08
1423	wg_rh_intensity-contrast_postcentral	-0.019519	0.00500127	-3.9028	9.52861e-05	-0.021	0.00543	-3.87	0.00011
1424	wg_rh_intensity-contrast_posteriorcingulate	-0.0152872	0.00467224	-3.27192	0.00106937	-0.0155	0.00506	-3.06	0.00225
1425	wg_rh_intensity-contrast_precentral	-0.0185597	0.00477333	-3.88821	0.000101197	-0.0193	0.00516	-3.73	0.000192
1426	wg_rh_intensity-contrast_precuneus	-0.0306122	0.0047838	-6.39915	1.58462e-10	-0.0302	0.00516	-5.86	4.8e-09
1427	wg_rh_intensity-contrast_rostralanteriorcingulate	-0.0197197	0.00495865	-3.97683	6.99984e-05	-0.0193	0.00538	-3.59	0.000332
1428	wg_rh_intensity-contrast_rostralmiddlefrontal	-0.0164967	0.00437043	-3.77461	0.000160556	-0.016	0.00473	-3.39	0.000699
1429	wg_rh_intensity-contrast_superiorfrontal	-0.0201546	0.00417613	-4.82614	1.39861e-06	-0.0202	0.00451	-4.47	7.95e-06
1430	wg_rh_intensity-contrast_superiorparietal	-0.029317	0.00486302	-6.02856	1.6728e-09	-0.0303	0.00526	-5.76	8.57e-09
1431	wg_rh_intensity-contrast_superiortemporal	-0.0185152	0.00487165	-3.80059	0.000144624	-0.0204	0.00528	-3.87	0.000107
1432	wg_rh_intensity-contrast_supramarginal	-0.0220011	0.00463174	-4.75007	2.04247e-06	-0.0225	0.00501	-4.49	7.04e-06
1433	wg_rh_intensity-contrast_frontalpole	-0.0108865	0.00498941	-2.18192	0.0291226	-0.0115	0.00539	-2.13	0.0333
1434	wg_rh_intensity-contrast_temporalpole	-0.0187634	0.00529501	-3.5436	0.00039528	-0.0216	0.00573	-3.77	0.000166
1435	wg_rh_intensity-contrast_transversetemporal	-0.00991518	0.00556798	-1.78075	0.0749631	-0.0111	0.00604	-1.85	0.065
1436	wg_rh_intensity-contrast_insula	-0.0171415	0.00527608	-3.2489	0.00115975	-0.0182	0.00571	-3.19	0.00143
1437	IDP_T2_FLAIR_BIANCA_WMH_volume	-0.0193336	0.00450131	-4.2951	1.75142e-05	-0.0192	0.00486	-3.96	7.57e-05
1438	IDP_T2_FLAIR_BIANCA_periventWMH_volume	-0.0205731	0.00446482	-4.60782	4.08521e-06	-0.0206	0.00482	-4.27	1.96e-05
1439	IDP_T2_FLAIR_BIANCA_deepWMH_volume	-0.0111132	0.00502505	-2.21155	0.027005	-0.0103	0.00545	-1.89	0.0583
1440	IDP_SWI_T2star_left_thalamus	0.000281871	0.00552417	0.0510251	0.959306	-6.66e-05	0.00599	-0.0111	0.991
1441	IDP_SWI_T2star_right_thalamus	0.00883614	0.00555797	1.58981	0.111887	0.00663	0.00601	1.1	0.27
1442	IDP_SWI_T2star_left_caudate	0.028064	0.0055467	5.05959	4.2255e-07	0.022	0.00596	3.69	0.000225
1443	IDP_SWI_T2star_right_caudate	0.0237853	0.00556164	4.27667	1.90272e-05	0.0164	0.00599	2.73	0.00628
1444	IDP_SWI_T2star_left_putamen	0.0317157	0.00551529	5.7505	8.98092e-09	0.0257	0.00591	4.35	1.39e-05
1445	IDP_SWI_T2star_right_putamen	0.0320664	0.00557967	5.74701	9.16809e-09	0.0283	0.00597	4.74	2.16e-06
1446	IDP_SWI_T2star_left_pallidum	0.0189767	0.00570511	3.32627	0.000881181	0.0165	0.00616	2.68	0.00739
1447	IDP_SWI_T2star_right_pallidum	0.0311232	0.00571202	5.44872	5.11172e-08	0.0301	0.00615	4.89	1.01e-06
1448	IDP_SWI_T2star_left_hippocampus	0.00470464	0.00504175	0.933135	0.350757	-0.000369	0.00544	-0.0679	0.946
1449	IDP_SWI_T2star_right_hippocampus	0.00447518	0.00495022	0.904036	0.365983	0.000205	0.00534	0.0384	0.969
1450	IDP_SWI_T2star_left_amygdala	7.34058e-05	0.00534575	0.0137316	0.989044	-0.00254	0.0058	-0.438	0.662
1451	IDP_SWI_T2star_right_amygdala	-0.00688362	0.00528401	-1.30273	0.192677	-0.00983	0.00572	-1.72	0.086
1452	IDP_SWI_T2star_left_accumbens	-0.00136165	0.00554867	-0.245401	0.806148	-0.00171	0.006	-0.284	0.776
1453	IDP_SWI_T2star_right_accumbens	-0.00233344	0.00563539	-0.414069	0.678827	-0.00331	0.00609	-0.544	0.586
1454	IDP_dMRI_TBSS_FA_Middle_cerebellar_peduncle	-0.0153041	0.00510236	-2.99942	0.00270706	-0.012	0.00551	-2.17	0.0299
1455	IDP_dMRI_TBSS_FA_Pontine_crossing_tract	-0.00148056	0.00535485	-0.27649	0.782174	-0.00323	0.0058	-0.557	0.577
1456	IDP_dMRI_TBSS_FA_Genu_of_corpus_callosum	-0.00983281	0.00511599	-1.92197	0.054618	-0.00977	0.00552	-1.77	0.0769
1457	IDP_dMRI_TBSS_FA_Body_of_corpus_callosum	-0.00695966	0.00534985	-1.30091	0.1933	-0.0067	0.00577	-1.16	0.246
1458	IDP_dMRI_TBSS_FA_Splenium_of_corpus_callosum	-0.0329506	0.00550521	-5.98534	2.18292e-09	-0.0281	0.00597	-4.71	2.49e-06
1459	IDP_dMRI_TBSS_FA_Fornix	0.0159698	0.00468915	3.4057	0.000660776	0.0133	0.00506	2.62	0.00879
1460	IDP_dMRI_TBSS_FA_Corticospinal_tract_R	-0.00808416	0.00530461	-1.52399	0.127522	-0.00539	0.00574	-0.939	0.348
1461	IDP_dMRI_TBSS_FA_Corticospinal_tract_L	-0.0111223	0.00540571	-2.0575	0.039646	-0.00968	0.00586	-1.65	0.0986
1462	IDP_dMRI_TBSS_FA_Medial_lemniscus_R	0.00101692	0.00508472	0.199995	0.841486	0.00302	0.00551	0.548	0.584
1463	IDP_dMRI_TBSS_FA_Medial_lemniscus_L	0.00136594	0.00514797	0.265335	0.790753	0.00333	0.00558	0.597	0.551
1464	IDP_dMRI_TBSS_FA_Inferior_cerebellar_peduncle_R	-0.00759179	0.00514822	-1.47464	0.140318	-0.00636	0.00559	-1.14	0.255
1465	IDP_dMRI_TBSS_FA_Inferior_cerebellar_peduncle_L	-0.00976611	0.00505856	-1.93061	0.0535403	-0.00712	0.00548	-1.3	0.193
1466	IDP_dMRI_TBSS_FA_Superior_cerebellar_peduncle_R	-0.00921309	0.00526023	-1.75146	0.0798765	-0.00746	0.00567	-1.31	0.189
1467	IDP_dMRI_TBSS_FA_Superior_cerebellar_peduncle_L	-0.00847021	0.00526987	-1.60729	0.108001	-0.00712	0.00569	-1.25	0.211
1468	IDP_dMRI_TBSS_FA_Cerebral_peduncle_R	-0.00914303	0.00504422	-1.81257	0.069907	-0.0133	0.00546	-2.44	0.0147
1469	IDP_dMRI_TBSS_FA_Cerebral_peduncle_L	-0.00857748	0.00500329	-1.71437	0.0864707	-0.0126	0.00542	-2.33	0.0199
1470	IDP_dMRI_TBSS_FA_Anterior_limb_of_internal_capsule_R	0.00199112	0.00539303	0.369203	0.711979	0.00355	0.00585	0.606	0.544
1471	IDP_dMRI_TBSS_FA_Anterior_limb_of_internal_capsule_L	0.00332222	0.00531497	0.625068	0.531931	0.00564	0.00578	0.975	0.329
1472	IDP_dMRI_TBSS_FA_Posterior_limb_of_internal_capsule_R	-0.0177534	0.00533177	-3.32974	0.000870269	-0.0178	0.00578	-3.09	0.00202
1473	IDP_dMRI_TBSS_FA_Posterior_limb_of_internal_capsule_L	-0.0225229	0.00536217	-4.20034	2.67259e-05	-0.0215	0.00582	-3.69	0.000222
1474	IDP_dMRI_TBSS_FA_Retrolenticular_part_of_internal_capsule_R	-0.0270542	0.00547071	-4.94529	7.64268e-07	-0.0241	0.00592	-4.07	4.66e-05
1475	IDP_dMRI_TBSS_FA_Retrolenticular_part_of_internal_capsule_L	-0.0280488	0.00542186	-5.17327	2.31452e-07	-0.0275	0.00588	-4.68	2.93e-06
1476	IDP_dMRI_TBSS_FA_Anterior_corona_radiata_R	-0.00380492	0.00519786	-0.732017	0.464164	-0.00138	0.00562	-0.246	0.806
1477	IDP_dMRI_TBSS_FA_Anterior_corona_radiata_L	-0.0047532	0.00503042	-0.94489	0.344722	-0.00313	0.00543	-0.577	0.564
1478	IDP_dMRI_TBSS_FA_Superior_corona_radiata_R	-0.00794144	0.005418	-1.46575	0.142726	-0.00885	0.00588	-1.5	0.132
1479	IDP_dMRI_TBSS_FA_Superior_corona_radiata_L	-0.00648691	0.00539037	-1.20343	0.228821	-0.00691	0.00585	-1.18	0.237
1480	IDP_dMRI_TBSS_FA_Posterior_corona_radiata_R	-0.0195422	0.00559602	-3.49217	0.000479779	-0.0188	0.00607	-3.1	0.00196
1481	IDP_dMRI_TBSS_FA_Posterior_corona_radiata_L	-0.0187655	0.0055249	-3.39654	0.000683295	-0.0172	0.00599	-2.87	0.00412
1482	IDP_dMRI_TBSS_FA_Posterior_thalamic_radiation_R	-0.0211786	0.00520391	-4.06975	4.71802e-05	-0.0194	0.00562	-3.45	0.000563
1483	IDP_dMRI_TBSS_FA_Posterior_thalamic_radiation_L	-0.0172051	0.00521326	-3.30027	0.000967017	-0.0174	0.00563	-3.09	0.00203
1484	IDP_dMRI_TBSS_FA_Sagittal_stratum_R	-0.0307805	0.00545886	-5.63863	1.72885e-08	-0.0279	0.0059	-4.72	2.35e-06
1485	IDP_dMRI_TBSS_FA_Sagittal_stratum_L	-0.0259784	0.00546623	-4.75252	2.01791e-06	-0.0242	0.00591	-4.09	4.26e-05
1486	IDP_dMRI_TBSS_FA_External_capsule_R	-0.013328	0.00509737	-2.61468	0.0089355	-0.0153	0.00554	-2.75	0.00592
1487	IDP_dMRI_TBSS_FA_External_capsule_L	-0.0149989	0.0050914	-2.94593	0.00322222	-0.0154	0.00553	-2.79	0.00533
1488	IDP_dMRI_TBSS_FA_Cingulum_cingulate_gyrus_R	-0.00550793	0.00543256	-1.01387	0.310651	-0.00485	0.00587	-0.827	0.408
1489	IDP_dMRI_TBSS_FA_Cingulum_cingulate_gyrus_L	-0.0098809	0.00535789	-1.84418	0.0651666	-0.00906	0.00581	-1.56	0.119
1490	IDP_dMRI_TBSS_FA_Cingulum_hippocampus_R	-0.0154664	0.00541879	-2.85421	0.00431721	-0.0136	0.00588	-2.32	0.0205
1491	IDP_dMRI_TBSS_FA_Cingulum_hippocampus_L	-0.0182503	0.00539103	-3.38531	0.000711865	-0.0199	0.00586	-3.39	0.000707
1492	IDP_dMRI_TBSS_FA_Fornix_cres+Stria_terminalis_R	0.00756292	0.0047201	1.60228	0.109104	0.006	0.0051	1.18	0.24
1493	IDP_dMRI_TBSS_FA_Fornix_cres+Stria_terminalis_L	0.0104224	0.00461366	2.25902	0.0238889	0.00805	0.00499	1.61	0.107
1494	IDP_dMRI_TBSS_FA_Superior_longitudinal_fasciculus_R	-0.0217161	0.00550558	-3.94437	8.01851e-05	-0.0171	0.00597	-2.86	0.00419
1495	IDP_dMRI_TBSS_FA_Superior_longitudinal_fasciculus_L	-0.0184446	0.0054853	-3.36254	0.000773204	-0.0156	0.00595	-2.62	0.00884
1496	IDP_dMRI_TBSS_FA_Superior_fronto-occipital_fasciculus_R	0.0137227	0.00531697	2.58093	0.00985809	0.014	0.00576	2.43	0.015
1497	IDP_dMRI_TBSS_FA_Superior_fronto-occipital_fasciculus_L	0.013475	0.00523079	2.5761	0.00999678	0.0126	0.00567	2.22	0.0263
1498	IDP_dMRI_TBSS_FA_Uncinate_fasciculus_R	-0.00225752	0.00559896	-0.403204	0.686801	-0.00409	0.00606	-0.675	0.5
1499	IDP_dMRI_TBSS_FA_Uncinate_fasciculus_L	0.00382324	0.00558117	0.685025	0.493333	0.00467	0.00604	0.773	0.44
1500	IDP_dMRI_TBSS_FA_Tapetum_R	-0.00292307	0.00537951	-0.543372	0.586877	-0.00491	0.00582	-0.843	0.399
1501	IDP_dMRI_TBSS_FA_Tapetum_L	-0.000466005	0.00551973	-0.0844252	0.932719	-0.00223	0.00599	-0.372	0.71
1502	IDP_dMRI_ProbtrackX_FA_ar_l	-0.0298077	0.00542213	-5.49741	3.88429e-08	-0.0282	0.00589	-4.79	1.68e-06
1503	IDP_dMRI_ProbtrackX_FA_ar_r	-0.0289897	0.00535812	-5.41042	6.33395e-08	-0.0239	0.0058	-4.12	3.73e-05
1504	IDP_dMRI_ProbtrackX_FA_atr_l	-0.00450319	0.00522917	-0.861168	0.389152	-0.00261	0.00566	-0.461	0.645
1505	IDP_dMRI_ProbtrackX_FA_atr_r	-0.00732989	0.00531125	-1.38007	0.167575	-0.00624	0.00576	-1.08	0.279
1506	IDP_dMRI_ProbtrackX_FA_cgc_l	-0.0153105	0.00542659	-2.82138	0.00478471	-0.0156	0.00589	-2.64	0.00826
1507	IDP_dMRI_ProbtrackX_FA_cgc_r	-0.00220176	0.00554471	-0.397092	0.691303	-0.00311	0.00599	-0.519	0.604
1508	IDP_dMRI_ProbtrackX_FA_cgh_l	-0.0135311	0.00539697	-2.50717	0.0121753	-0.0106	0.00586	-1.81	0.0697
1509	IDP_dMRI_ProbtrackX_FA_cgh_r	-0.0189771	0.00537761	-3.52891	0.00041788	-0.0183	0.00583	-3.15	0.00166
1510	IDP_dMRI_ProbtrackX_FA_cst_l	-0.0284832	0.00534732	-5.32664	1.00741e-07	-0.0268	0.00578	-4.64	3.46e-06
1511	IDP_dMRI_ProbtrackX_FA_cst_r	-0.0184022	0.00518505	-3.54909	0.000387138	-0.0148	0.00559	-2.65	0.00816
1512	IDP_dMRI_ProbtrackX_FA_fma	-0.0223968	0.00556579	-4.02401	5.73497e-05	-0.0223	0.00603	-3.7	0.000213
1513	IDP_dMRI_ProbtrackX_FA_fmi	-0.0223228	0.00529758	-4.21378	2.51842e-05	-0.0187	0.00574	-3.25	0.00114
1514	IDP_dMRI_ProbtrackX_FA_ifo_l	-0.0308815	0.00536557	-5.75549	8.71982e-09	-0.0282	0.00581	-4.85	1.22e-06
1515	IDP_dMRI_ProbtrackX_FA_ifo_r	-0.036195	0.00542234	-6.67515	2.51109e-11	-0.0323	0.00587	-5.5	3.94e-08
1516	IDP_dMRI_ProbtrackX_FA_ilf_l	-0.0309867	0.00532979	-5.81387	6.1638e-09	-0.0276	0.00577	-4.78	1.77e-06
1517	IDP_dMRI_ProbtrackX_FA_ilf_r	-0.0354579	0.00538964	-6.57889	4.81464e-11	-0.0328	0.00583	-5.63	1.81e-08
1518	IDP_dMRI_ProbtrackX_FA_mcp	-0.0168597	0.00533752	-3.15872	0.00158614	-0.0112	0.00577	-1.94	0.052
1519	IDP_dMRI_ProbtrackX_FA_ml_l	-0.00740486	0.00516649	-1.43325	0.151797	-0.00771	0.00558	-1.38	0.167
1520	IDP_dMRI_ProbtrackX_FA_ml_r	-0.00526656	0.00527213	-0.998944	0.31783	-0.00603	0.0057	-1.06	0.29
1521	IDP_dMRI_ProbtrackX_FA_ptr_l	-0.0133417	0.00523552	-2.5483	0.0108296	-0.0138	0.00566	-2.43	0.0151
1522	IDP_dMRI_ProbtrackX_FA_ptr_r	-0.01981	0.00534591	-3.70564	0.000211224	-0.0189	0.00578	-3.27	0.00109
1523	IDP_dMRI_ProbtrackX_FA_slf_l	-0.0232704	0.00540516	-4.30521	1.67334e-05	-0.0192	0.00585	-3.28	0.00103
1524	IDP_dMRI_ProbtrackX_FA_slf_r	-0.0275704	0.00542497	-5.08213	3.7537e-07	-0.0244	0.00589	-4.14	3.51e-05
1525	IDP_dMRI_ProbtrackX_FA_str_l	-0.0211419	0.00536758	-3.93881	8.20647e-05	-0.0199	0.00583	-3.41	0.000654
1526	IDP_dMRI_ProbtrackX_FA_str_r	-0.0182542	0.0053435	-3.41615	0.00063595	-0.0178	0.00581	-3.07	0.00216
1527	IDP_dMRI_ProbtrackX_FA_unc_l	-0.0113961	0.00522959	-2.17916	0.0293274	-0.0098	0.00567	-1.73	0.084
1528	IDP_dMRI_ProbtrackX_FA_unc_r	-0.0202104	0.00528361	-3.82511	0.000130967	-0.019	0.00574	-3.31	0.00094
1529	IDP_dMRI_TBSS_MO_Middle_cerebellar_peduncle	0.00383084	0.00555674	0.689404	0.490574	0.0057	0.00599	0.951	0.341
1530	IDP_dMRI_TBSS_MO_Pontine_crossing_tract	-0.00803281	0.00527505	-1.52279	0.12782	-0.00986	0.00569	-1.73	0.083
1531	IDP_dMRI_TBSS_MO_Genu_of_corpus_callosum	0.00868055	0.00542008	1.60155	0.109265	0.00865	0.00588	1.47	0.141
1532	IDP_dMRI_TBSS_MO_Body_of_corpus_callosum	0.0181051	0.0051128	3.54114	0.000398978	0.0151	0.00555	2.72	0.00647
1533	IDP_dMRI_TBSS_MO_Splenium_of_corpus_callosum	-0.0211001	0.00526082	-4.0108	6.06532e-05	-0.0183	0.00568	-3.22	0.0013
1534	IDP_dMRI_TBSS_MO_Fornix	0.0153998	0.00530295	2.904	0.00368687	0.0142	0.00576	2.47	0.0136
1535	IDP_dMRI_TBSS_MO_Corticospinal_tract_R	0.0027638	0.00552896	0.499877	0.617165	0.00411	0.00599	0.687	0.492
1536	IDP_dMRI_TBSS_MO_Corticospinal_tract_L	0.000650795	0.0055688	0.116865	0.906968	0.00604	0.00603	1	0.317
1537	IDP_dMRI_TBSS_MO_Medial_lemniscus_R	0.00397622	0.00532894	0.746156	0.455579	0.0019	0.00573	0.331	0.741
1538	IDP_dMRI_TBSS_MO_Medial_lemniscus_L	-0.00337124	0.00534918	-0.630235	0.528545	-0.00216	0.00576	-0.375	0.708
1539	IDP_dMRI_TBSS_MO_Inferior_cerebellar_peduncle_R	0.00362486	0.00494035	0.733726	0.463122	0.00425	0.00533	0.797	0.426
1540	IDP_dMRI_TBSS_MO_Inferior_cerebellar_peduncle_L	-0.000248156	0.00503797	-0.0492571	0.960715	0.00256	0.00544	0.47	0.638
1541	IDP_dMRI_TBSS_MO_Superior_cerebellar_peduncle_R	-0.0107674	0.00556726	-1.93406	0.0531143	-0.00745	0.00602	-1.24	0.216
1542	IDP_dMRI_TBSS_MO_Superior_cerebellar_peduncle_L	-0.00252189	0.00549763	-0.458724	0.646436	0.00119	0.00593	0.201	0.841
1543	IDP_dMRI_TBSS_MO_Cerebral_peduncle_R	0.00318678	0.00544472	0.585297	0.558352	0.00142	0.00588	0.241	0.809
1544	IDP_dMRI_TBSS_MO_Cerebral_peduncle_L	-0.00187819	0.0053774	-0.349275	0.726885	-0.00321	0.0058	-0.552	0.581
1545	IDP_dMRI_TBSS_MO_Anterior_limb_of_internal_capsule_R	-0.0303384	0.00490168	-6.18938	6.11508e-10	-0.026	0.00529	-4.92	8.82e-07
1546	IDP_dMRI_TBSS_MO_Anterior_limb_of_internal_capsule_L	-0.0292176	0.00503851	-5.79884	6.74174e-09	-0.024	0.00543	-4.42	9.7e-06
1547	IDP_dMRI_TBSS_MO_Posterior_limb_of_internal_capsule_R	-0.0218269	0.00556861	-3.91963	8.88742e-05	-0.0218	0.00599	-3.63	0.000284
1548	IDP_dMRI_TBSS_MO_Posterior_limb_of_internal_capsule_L	-0.0254988	0.00549057	-4.64412	3.42929e-06	-0.0243	0.00592	-4.11	3.99e-05
1549	IDP_dMRI_TBSS_MO_Retrolenticular_part_of_internal_capsule_R	-0.0148313	0.0056	-2.64844	0.00809047	-0.0163	0.00604	-2.71	0.00677
1550	IDP_dMRI_TBSS_MO_Retrolenticular_part_of_internal_capsule_L	-0.00375936	0.00552016	-0.681024	0.495861	-0.008	0.00597	-1.34	0.18
1551	IDP_dMRI_TBSS_MO_Anterior_corona_radiata_R	-0.00205093	0.00565776	-0.362498	0.716982	-0.000275	0.00611	-0.045	0.964
1552	IDP_dMRI_TBSS_MO_Anterior_corona_radiata_L	-0.000136239	0.00562317	-0.0242282	0.980671	0.00198	0.00606	0.327	0.744
1553	IDP_dMRI_TBSS_MO_Superior_corona_radiata_R	-0.0143193	0.00538817	-2.65755	0.00787499	-0.00982	0.00583	-1.68	0.0925
1554	IDP_dMRI_TBSS_MO_Superior_corona_radiata_L	-0.0160932	0.00531356	-3.0287	0.00245811	-0.0133	0.00574	-2.32	0.0203
1555	IDP_dMRI_TBSS_MO_Posterior_corona_radiata_R	-0.0278151	0.00527041	-5.27759	1.31766e-07	-0.0263	0.00569	-4.62	3.82e-06
1556	IDP_dMRI_TBSS_MO_Posterior_corona_radiata_L	-0.0233097	0.00537536	-4.3364	1.45287e-05	-0.0207	0.00581	-3.56	0.00037
1557	IDP_dMRI_TBSS_MO_Posterior_thalamic_radiation_R	-0.00272129	0.00552386	-0.492642	0.622269	-0.00418	0.00599	-0.698	0.485
1558	IDP_dMRI_TBSS_MO_Posterior_thalamic_radiation_L	0.00743344	0.00549581	1.35256	0.176205	0.00442	0.00597	0.74	0.459
1559	IDP_dMRI_TBSS_MO_Sagittal_stratum_R	0.00894759	0.00559526	1.59914	0.1098	0.00693	0.00605	1.15	0.252
1560	IDP_dMRI_TBSS_MO_Sagittal_stratum_L	0.00726759	0.00560708	1.29615	0.194935	0.00431	0.00608	0.708	0.479
1561	IDP_dMRI_TBSS_MO_External_capsule_R	0.00400117	0.00524676	0.762597	0.445709	0.00239	0.00566	0.422	0.673
1562	IDP_dMRI_TBSS_MO_External_capsule_L	0.00664458	0.0053533	1.24121	0.214537	0.00531	0.00579	0.918	0.359
1563	IDP_dMRI_TBSS_MO_Cingulum_cingulate_gyrus_R	0.0147122	0.00547235	2.68846	0.00718199	0.0134	0.0059	2.28	0.0228
1564	IDP_dMRI_TBSS_MO_Cingulum_cingulate_gyrus_L	0.00582566	0.00544082	1.07073	0.284299	0.00403	0.00589	0.684	0.494
1565	IDP_dMRI_TBSS_MO_Cingulum_hippocampus_R	-0.00366947	0.00547841	-0.669806	0.502986	-0.00233	0.00594	-0.393	0.694
1566	IDP_dMRI_TBSS_MO_Cingulum_hippocampus_L	-0.000616504	0.00558011	-0.110482	0.912028	-0.00216	0.00605	-0.357	0.721
1567	IDP_dMRI_TBSS_MO_Fornix_cres+Stria_terminalis_R	0.0184889	0.00524308	3.52634	0.000421954	0.018	0.00567	3.18	0.0015
1568	IDP_dMRI_TBSS_MO_Fornix_cres+Stria_terminalis_L	0.0220133	0.00517828	4.25109	2.13354e-05	0.0203	0.00561	3.62	0.000296
1569	IDP_dMRI_TBSS_MO_Superior_longitudinal_fasciculus_R	-0.00689282	0.00554303	-1.24351	0.213689	-0.00584	0.006	-0.973	0.331
1570	IDP_dMRI_TBSS_MO_Superior_longitudinal_fasciculus_L	-0.000265787	0.0056222	-0.0472746	0.962295	-5.79e-06	0.00607	-0.000955	0.999
1571	IDP_dMRI_TBSS_MO_Superior_fronto-occipital_fasciculus_R	0.00222914	0.00567045	0.393116	0.694236	0.00602	0.00618	0.974	0.33
1572	IDP_dMRI_TBSS_MO_Superior_fronto-occipital_fasciculus_L	0.000632193	0.00562382	0.112413	0.910496	-0.000513	0.00612	-0.0838	0.933
1573	IDP_dMRI_TBSS_MO_Uncinate_fasciculus_R	0.0111355	0.0056559	1.96883	0.0489817	0.00729	0.00611	1.19	0.233
1574	IDP_dMRI_TBSS_MO_Uncinate_fasciculus_L	0.0128359	0.00560701	2.28925	0.0220714	0.0101	0.00607	1.66	0.0966
1575	IDP_dMRI_TBSS_MO_Tapetum_R	-0.0146857	0.00552571	-2.6577	0.00787171	-0.0159	0.00599	-2.66	0.00787
1576	IDP_dMRI_TBSS_MO_Tapetum_L	-0.0105604	0.0053353	-1.97935	0.0477853	-0.00966	0.00577	-1.67	0.0944
1577	IDP_dMRI_ProbtrackX_MO_ar_l	0.00276328	0.00564324	0.489662	0.624377	0.00228	0.00612	0.372	0.71
1578	IDP_dMRI_ProbtrackX_MO_ar_r	-0.013833	0.00567475	-2.43765	0.0147888	-0.0129	0.00615	-2.1	0.0356
1579	IDP_dMRI_ProbtrackX_MO_atr_l	0.00451953	0.00565846	0.79872	0.424459	0.00691	0.00612	1.13	0.259
1580	IDP_dMRI_ProbtrackX_MO_atr_r	0.00348206	0.00564882	0.616422	0.537621	0.00225	0.00612	0.369	0.712
1581	IDP_dMRI_ProbtrackX_MO_cgc_l	0.0117286	0.00530993	2.2088	0.0271955	0.0115	0.00576	2	0.0458
1582	IDP_dMRI_ProbtrackX_MO_cgc_r	0.0178332	0.0054336	3.28201	0.00103183	0.0171	0.00588	2.91	0.00363
1583	IDP_dMRI_ProbtrackX_MO_cgh_l	-0.00745342	0.00553997	-1.34539	0.178509	-0.00613	0.006	-1.02	0.307
1584	IDP_dMRI_ProbtrackX_MO_cgh_r	-0.0082141	0.00544284	-1.50916	0.131269	-0.0103	0.00588	-1.75	0.0807
1585	IDP_dMRI_ProbtrackX_MO_cst_l	-0.0151423	0.0055701	-2.71849	0.00656161	-0.0112	0.00601	-1.87	0.0616
1586	IDP_dMRI_ProbtrackX_MO_cst_r	-0.00972913	0.00551687	-1.76352	0.0778222	-0.0072	0.00595	-1.21	0.227
1587	IDP_dMRI_ProbtrackX_MO_fma	0.00162106	0.00558286	0.290364	0.77154	0.00361	0.00605	0.598	0.55
1588	IDP_dMRI_ProbtrackX_MO_fmi	0.00348859	0.00556824	0.626516	0.530981	0.00395	0.00602	0.656	0.512
1589	IDP_dMRI_ProbtrackX_MO_ifo_l	0.0047893	0.0055601	0.861369	0.389042	0.00189	0.00603	0.314	0.754
1590	IDP_dMRI_ProbtrackX_MO_ifo_r	-0.00561479	0.00554993	-1.01169	0.311696	-0.00748	0.00602	-1.24	0.214
1591	IDP_dMRI_ProbtrackX_MO_ilf_l	0.00780868	0.00545011	1.43276	0.151937	0.00586	0.00591	0.992	0.321
1592	IDP_dMRI_ProbtrackX_MO_ilf_r	-0.00369646	0.00541102	-0.683137	0.494525	-0.00532	0.00587	-0.906	0.365
1593	IDP_dMRI_ProbtrackX_MO_mcp	-0.00896569	0.00547889	-1.63641	0.101765	-0.00677	0.00593	-1.14	0.254
1594	IDP_dMRI_ProbtrackX_MO_ml_l	0.00501537	0.00536192	0.935367	0.349606	0.00812	0.00579	1.4	0.161
1595	IDP_dMRI_ProbtrackX_MO_ml_r	0.00607865	0.00545524	1.11428	0.265169	0.00572	0.00586	0.975	0.33
1596	IDP_dMRI_ProbtrackX_MO_ptr_l	0.0164352	0.0054655	3.00708	0.00263982	0.0167	0.00595	2.81	0.00494
1597	IDP_dMRI_ProbtrackX_MO_ptr_r	0.00592836	0.00553293	1.07147	0.283967	0.00942	0.00601	1.57	0.117
1598	IDP_dMRI_ProbtrackX_MO_slf_l	0.00496078	0.00556073	0.89211	0.372341	0.00479	0.00601	0.797	0.426
1599	IDP_dMRI_ProbtrackX_MO_slf_r	-0.00979314	0.00546364	-1.79242	0.0730753	-0.0067	0.00591	-1.13	0.257
1600	IDP_dMRI_ProbtrackX_MO_str_l	-0.0079528	0.00523949	-1.51786	0.129061	-0.00504	0.00566	-0.891	0.373
1601	IDP_dMRI_ProbtrackX_MO_str_r	-0.00563068	0.00512687	-1.09827	0.272095	-0.000176	0.00555	-0.0316	0.975
1602	IDP_dMRI_ProbtrackX_MO_unc_l	0.0112899	0.00563727	2.00273	0.0452146	0.0114	0.00609	1.88	0.0607
1603	IDP_dMRI_ProbtrackX_MO_unc_r	0.00439866	0.00564903	0.778657	0.436187	0.00259	0.0061	0.425	0.671
1604	IDP_dMRI_TBSS_MD_Middle_cerebellar_peduncle	0.0179048	0.00489006	3.66146	0.000251197	0.0158	0.00526	3	0.00267
1605	IDP_dMRI_TBSS_MD_Pontine_crossing_tract	0.00543176	0.0052877	1.02724	0.304313	0.00461	0.00567	0.812	0.417
1606	IDP_dMRI_TBSS_MD_Genu_of_corpus_callosum	0.0101523	0.0048256	2.10384	0.0354006	0.011	0.0052	2.12	0.0339
1607	IDP_dMRI_TBSS_MD_Body_of_corpus_callosum	0.0102145	0.00491292	2.07911	0.0376157	0.011	0.00529	2.07	0.0381
1608	IDP_dMRI_TBSS_MD_Splenium_of_corpus_callosum	0.019557	0.0048718	4.01433	5.97534e-05	0.0191	0.00525	3.64	0.000274
1609	IDP_dMRI_TBSS_MD_Fornix	-0.0179236	0.00460235	-3.89444	9.86302e-05	-0.0162	0.00496	-3.27	0.00107
1610	IDP_dMRI_TBSS_MD_Corticospinal_tract_R	0.00490915	0.00545311	0.900248	0.367995	0.00418	0.00585	0.715	0.475
1611	IDP_dMRI_TBSS_MD_Corticospinal_tract_L	0.00598784	0.00548924	1.09083	0.275355	0.00838	0.0059	1.42	0.156
1612	IDP_dMRI_TBSS_MD_Medial_lemniscus_R	0.00588551	0.00498367	1.18096	0.237628	0.00393	0.00534	0.737	0.461
1613	IDP_dMRI_TBSS_MD_Medial_lemniscus_L	0.00375259	0.00501636	0.748069	0.454424	0.00505	0.00539	0.937	0.349
1614	IDP_dMRI_TBSS_MD_Inferior_cerebellar_peduncle_R	0.0164414	0.00500809	3.28296	0.00102836	0.0144	0.00541	2.66	0.00792
1615	IDP_dMRI_TBSS_MD_Inferior_cerebellar_peduncle_L	0.0208553	0.00523849	3.98117	6.87334e-05	0.0222	0.00567	3.91	9.33e-05
1616	IDP_dMRI_TBSS_MD_Superior_cerebellar_peduncle_R	-0.00171929	0.00487088	-0.352973	0.724111	0.00113	0.00525	0.215	0.829
1617	IDP_dMRI_TBSS_MD_Superior_cerebellar_peduncle_L	0.00145273	0.00478204	0.30379	0.76129	0.0024	0.00516	0.464	0.642
1618	IDP_dMRI_TBSS_MD_Cerebral_peduncle_R	0.0108972	0.00482134	2.2602	0.0238155	0.0132	0.0052	2.53	0.0114
1619	IDP_dMRI_TBSS_MD_Cerebral_peduncle_L	0.00898986	0.00504913	1.78048	0.0750074	0.0113	0.00544	2.08	0.0372
1620	IDP_dMRI_TBSS_MD_Anterior_limb_of_internal_capsule_R	-0.00552979	0.00462874	-1.19466	0.232227	-0.00195	0.00501	-0.39	0.697
1621	IDP_dMRI_TBSS_MD_Anterior_limb_of_internal_capsule_L	-0.00452184	0.00471926	-0.958168	0.337985	-0.00124	0.00511	-0.242	0.809
1622	IDP_dMRI_TBSS_MD_Posterior_limb_of_internal_capsule_R	-0.0045179	0.00440186	-1.02636	0.304729	-0.00293	0.00476	-0.615	0.539
1623	IDP_dMRI_TBSS_MD_Posterior_limb_of_internal_capsule_L	-0.00400826	0.004515	-0.887765	0.374674	-0.00359	0.00488	-0.736	0.462
1624	IDP_dMRI_TBSS_MD_Retrolenticular_part_of_internal_capsule_R	0.0211829	0.004998	4.23827	2.25898e-05	0.0193	0.00541	3.57	0.000355
1625	IDP_dMRI_TBSS_MD_Retrolenticular_part_of_internal_capsule_L	0.0261432	0.00517011	5.05661	4.29194e-07	0.0241	0.0056	4.31	1.63e-05
1626	IDP_dMRI_TBSS_MD_Anterior_corona_radiata_R	0.0133272	0.00481293	2.76905	0.00562538	0.0132	0.0052	2.54	0.011
1627	IDP_dMRI_TBSS_MD_Anterior_corona_radiata_L	0.0142201	0.00480606	2.95879	0.00309077	0.0144	0.0052	2.78	0.00551
1628	IDP_dMRI_TBSS_MD_Superior_corona_radiata_R	0.00707839	0.00460502	1.5371	0.124278	0.00782	0.00497	1.57	0.116
1629	IDP_dMRI_TBSS_MD_Superior_corona_radiata_L	0.00684593	0.00465025	1.47217	0.140986	0.0071	0.00502	1.41	0.157
1630	IDP_dMRI_TBSS_MD_Posterior_corona_radiata_R	0.00915745	0.0048496	1.88829	0.0589963	0.00843	0.00523	1.61	0.107
1631	IDP_dMRI_TBSS_MD_Posterior_corona_radiata_L	0.0131471	0.00496942	2.64561	0.00815848	0.011	0.00535	2.06	0.039
1632	IDP_dMRI_TBSS_MD_Posterior_thalamic_radiation_R	0.0237324	0.00498447	4.76126	1.93252e-06	0.0235	0.00538	4.37	1.23e-05
1633	IDP_dMRI_TBSS_MD_Posterior_thalamic_radiation_L	0.0214492	0.0049572	4.32687	1.51716e-05	0.0209	0.00536	3.91	9.27e-05
1634	IDP_dMRI_TBSS_MD_Sagittal_stratum_R	0.0381531	0.00496306	7.68741	1.54542e-14	0.0352	0.00538	6.56	5.62e-11
1635	IDP_dMRI_TBSS_MD_Sagittal_stratum_L	0.0363311	0.00498061	7.2945	3.06896e-13	0.0337	0.00538	6.25	4.12e-10
1636	IDP_dMRI_TBSS_MD_External_capsule_R	0.0113188	0.00469993	2.40829	0.016033	0.0122	0.0051	2.38	0.0171
1637	IDP_dMRI_TBSS_MD_External_capsule_L	0.0099942	0.00464047	2.15371	0.0312708	0.00982	0.00504	1.95	0.0511
1638	IDP_dMRI_TBSS_MD_Cingulum_cingulate_gyrus_R	0.0272507	0.00484424	5.62538	1.86686e-08	0.0274	0.00523	5.24	1.59e-07
1639	IDP_dMRI_TBSS_MD_Cingulum_cingulate_gyrus_L	0.0271026	0.00492398	5.5042	3.73763e-08	0.0271	0.00531	5.11	3.16e-07
1640	IDP_dMRI_TBSS_MD_Cingulum_hippocampus_R	0.0306352	0.00507368	6.03806	1.57741e-09	0.0301	0.00551	5.46	4.68e-08
1641	IDP_dMRI_TBSS_MD_Cingulum_hippocampus_L	0.0323291	0.00528379	6.11854	9.55599e-10	0.0345	0.00574	6.02	1.8e-09
1642	IDP_dMRI_TBSS_MD_Fornix_cres+Stria_terminalis_R	-0.00395333	0.00455385	-0.868129	0.385331	-0.00106	0.00494	-0.215	0.83
1643	IDP_dMRI_TBSS_MD_Fornix_cres+Stria_terminalis_L	-0.00291181	0.00451596	-0.644782	0.519073	-0.000264	0.0049	-0.0538	0.957
1644	IDP_dMRI_TBSS_MD_Superior_longitudinal_fasciculus_R	0.0247501	0.0049969	4.95308	7.3429e-07	0.0221	0.00539	4.11	4.01e-05
1645	IDP_dMRI_TBSS_MD_Superior_longitudinal_fasciculus_L	0.0233815	0.00509884	4.58565	4.54332e-06	0.0212	0.00551	3.85	0.000118
1646	IDP_dMRI_TBSS_MD_Superior_fronto-occipital_fasciculus_R	-0.00694353	0.00459679	-1.51052	0.130921	-0.00577	0.00497	-1.16	0.246
1647	IDP_dMRI_TBSS_MD_Superior_fronto-occipital_fasciculus_L	-0.0106987	0.00467424	-2.28885	0.0220945	-0.00777	0.00506	-1.54	0.124
1648	IDP_dMRI_TBSS_MD_Uncinate_fasciculus_R	0.0170489	0.00498919	3.41716	0.000633593	0.0194	0.00538	3.61	0.000308
1649	IDP_dMRI_TBSS_MD_Uncinate_fasciculus_L	0.0104753	0.00468995	2.23356	0.0255189	0.0132	0.00508	2.6	0.00943
1650	IDP_dMRI_TBSS_MD_Tapetum_R	-0.0048994	0.00520221	-0.941792	0.346306	-0.00318	0.00561	-0.567	0.571
1651	IDP_dMRI_TBSS_MD_Tapetum_L	-0.00503604	0.00538226	-0.935675	0.349448	-0.00301	0.00583	-0.516	0.606
1652	IDP_dMRI_TBSS_L1_Middle_cerebellar_peduncle	0.0120477	0.00427812	2.81612	0.00486373	0.0122	0.00462	2.65	0.00811
1653	IDP_dMRI_TBSS_L1_Pontine_crossing_tract	0.00516107	0.00513617	1.00485	0.314978	0.00319	0.00551	0.579	0.563
1654	IDP_dMRI_TBSS_L1_Genu_of_corpus_callosum	0.00731075	0.00487444	1.49981	0.133673	0.00845	0.00525	1.61	0.108
1655	IDP_dMRI_TBSS_L1_Body_of_corpus_callosum	0.00744127	0.00496651	1.49829	0.134068	0.00848	0.00535	1.59	0.113
1656	IDP_dMRI_TBSS_L1_Splenium_of_corpus_callosum	-0.00258819	0.00495224	-0.52263	0.601235	-0.000348	0.00534	-0.0652	0.948
1657	IDP_dMRI_TBSS_L1_Fornix	-0.0177976	0.00460185	-3.86749	0.000110182	-0.0167	0.00495	-3.37	0.000739
1658	IDP_dMRI_TBSS_L1_Corticospinal_tract_R	0.00181181	0.00545226	0.332304	0.739662	0.00194	0.00586	0.331	0.741
1659	IDP_dMRI_TBSS_L1_Corticospinal_tract_L	0.00113825	0.00547084	0.208058	0.835185	0.00453	0.00589	0.77	0.441
1660	IDP_dMRI_TBSS_L1_Medial_lemniscus_R	0.0072849	0.00531231	1.37132	0.170284	0.0058	0.00568	1.02	0.307
1661	IDP_dMRI_TBSS_L1_Medial_lemniscus_L	0.00469366	0.00531009	0.883913	0.37675	0.00702	0.0057	1.23	0.218
1662	IDP_dMRI_TBSS_L1_Inferior_cerebellar_peduncle_R	0.011116	0.00462187	2.40508	0.0161747	0.0101	0.005	2.02	0.0429
1663	IDP_dMRI_TBSS_L1_Inferior_cerebellar_peduncle_L	0.0130601	0.00506537	2.57832	0.00993279	0.0166	0.00548	3.03	0.00243
1664	IDP_dMRI_TBSS_L1_Superior_cerebellar_peduncle_R	-0.00749641	0.00423582	-1.76977	0.0767758	-0.0032	0.00454	-0.705	0.481
1665	IDP_dMRI_TBSS_L1_Superior_cerebellar_peduncle_L	-0.00286777	0.00435284	-0.658829	0.510011	-0.000608	0.00468	-0.13	0.897
1666	IDP_dMRI_TBSS_L1_Cerebral_peduncle_R	0.00562509	0.00499016	1.12724	0.259651	0.00469	0.00537	0.873	0.383
1667	IDP_dMRI_TBSS_L1_Cerebral_peduncle_L	0.00170105	0.00519587	0.327384	0.74338	0.0016	0.00558	0.286	0.775
1668	IDP_dMRI_TBSS_L1_Anterior_limb_of_internal_capsule_R	-0.00881649	0.00461178	-1.91173	0.0559194	-0.00393	0.00498	-0.789	0.43
1669	IDP_dMRI_TBSS_L1_Anterior_limb_of_internal_capsule_L	-0.0062933	0.0047726	-1.31863	0.187302	-0.00135	0.00515	-0.262	0.793
1670	IDP_dMRI_TBSS_L1_Posterior_limb_of_internal_capsule_R	-0.0201353	0.00503946	-3.99552	6.47005e-05	-0.019	0.00545	-3.48	0.000502
1671	IDP_dMRI_TBSS_L1_Posterior_limb_of_internal_capsule_L	-0.0240675	0.00510588	-4.71368	2.44333e-06	-0.0232	0.00552	-4.21	2.6e-05
1672	IDP_dMRI_TBSS_L1_Retrolenticular_part_of_internal_capsule_R	0.00388682	0.00488411	0.795809	0.426149	0.00323	0.00527	0.613	0.54
1673	IDP_dMRI_TBSS_L1_Retrolenticular_part_of_internal_capsule_L	0.00990384	0.00496835	1.99339	0.0462278	0.00768	0.00538	1.43	0.153
1674	IDP_dMRI_TBSS_L1_Anterior_corona_radiata_R	0.0145963	0.00507834	2.87423	0.00405284	0.0163	0.0055	2.97	0.00295
1675	IDP_dMRI_TBSS_L1_Anterior_corona_radiata_L	0.0158026	0.00512889	3.08109	0.00206424	0.0174	0.00555	3.14	0.00168
1676	IDP_dMRI_TBSS_L1_Superior_corona_radiata_R	0.000928804	0.00479023	0.193895	0.846259	0.00162	0.00518	0.314	0.754
1677	IDP_dMRI_TBSS_L1_Superior_corona_radiata_L	0.00106854	0.00477784	0.223644	0.823036	0.00116	0.00516	0.225	0.822
1678	IDP_dMRI_TBSS_L1_Posterior_corona_radiata_R	-0.00257466	0.00460241	-0.559416	0.575882	-0.00298	0.00495	-0.602	0.547
1679	IDP_dMRI_TBSS_L1_Posterior_corona_radiata_L	0.00344408	0.00478319	0.720038	0.471507	0.00197	0.00514	0.383	0.702
1680	IDP_dMRI_TBSS_L1_Posterior_thalamic_radiation_R	0.0144734	0.00502694	2.87916	0.00399004	0.0152	0.00545	2.8	0.00516
1681	IDP_dMRI_TBSS_L1_Posterior_thalamic_radiation_L	0.0164016	0.00507279	3.23326	0.00122515	0.0151	0.0055	2.75	0.00592
1682	IDP_dMRI_TBSS_L1_Sagittal_stratum_R	0.0264127	0.00476665	5.54114	3.02938e-08	0.0239	0.00516	4.64	3.55e-06
1683	IDP_dMRI_TBSS_L1_Sagittal_stratum_L	0.024538	0.00485447	5.05472	4.33455e-07	0.022	0.00525	4.18	2.95e-05
1684	IDP_dMRI_TBSS_L1_External_capsule_R	0.00710221	0.00484485	1.46593	0.142677	0.0061	0.00525	1.16	0.245
1685	IDP_dMRI_TBSS_L1_External_capsule_L	0.00401837	0.00483565	0.830988	0.405987	0.00247	0.00524	0.471	0.638
1686	IDP_dMRI_TBSS_L1_Cingulum_cingulate_gyrus_R	0.0200896	0.00527292	3.80996	0.000139257	0.0205	0.0057	3.6	0.000321
1687	IDP_dMRI_TBSS_L1_Cingulum_cingulate_gyrus_L	0.0149939	0.00526668	2.84693	0.00441714	0.0146	0.0057	2.57	0.0102
1688	IDP_dMRI_TBSS_L1_Cingulum_hippocampus_R	0.0187144	0.00495328	3.77817	0.000158278	0.0193	0.00537	3.59	0.000335
1689	IDP_dMRI_TBSS_L1_Cingulum_hippocampus_L	0.0195996	0.00509679	3.84548	0.000120555	0.0194	0.00553	3.51	0.000448
1690	IDP_dMRI_TBSS_L1_Fornix_cres+Stria_terminalis_R	0.00437191	0.00490842	0.890695	0.3731	0.00657	0.00534	1.23	0.218
1691	IDP_dMRI_TBSS_L1_Fornix_cres+Stria_terminalis_L	0.00851281	0.00489018	1.7408	0.0817291	0.00903	0.00534	1.69	0.0909
1692	IDP_dMRI_TBSS_L1_Superior_longitudinal_fasciculus_R	0.0154546	0.00494293	3.12661	0.00176994	0.0151	0.00535	2.82	0.00488
1693	IDP_dMRI_TBSS_L1_Superior_longitudinal_fasciculus_L	0.0161031	0.00519208	3.10148	0.00192727	0.0155	0.00561	2.76	0.00579
1694	IDP_dMRI_TBSS_L1_Superior_fronto-occipital_fasciculus_R	-0.000804268	0.0049376	-0.162886	0.870609	-2.82e-05	0.00535	-0.00528	0.996
1695	IDP_dMRI_TBSS_L1_Superior_fronto-occipital_fasciculus_L	-0.00671378	0.00493074	-1.36162	0.173329	-0.00486	0.00533	-0.912	0.362
1696	IDP_dMRI_TBSS_L1_Uncinate_fasciculus_R	0.0155249	0.00522491	2.97132	0.0029675	0.0156	0.00563	2.77	0.00561
1697	IDP_dMRI_TBSS_L1_Uncinate_fasciculus_L	0.0144454	0.00498813	2.89595	0.00378276	0.0172	0.00539	3.19	0.00142
1698	IDP_dMRI_TBSS_L1_Tapetum_R	-0.0084861	0.00522181	-1.62513	0.104146	-0.00765	0.00563	-1.36	0.174
1699	IDP_dMRI_TBSS_L1_Tapetum_L	-0.00767109	0.00534123	-1.4362	0.150955	-0.00613	0.00578	-1.06	0.289
1700	IDP_dMRI_TBSS_L2_Middle_cerebellar_peduncle	0.0171154	0.00525114	3.25937	0.00111781	0.0143	0.00565	2.53	0.0114
1701	IDP_dMRI_TBSS_L2_Pontine_crossing_tract	0.00621941	0.0054519	1.14078	0.25397	0.00594	0.00586	1.01	0.311
1702	IDP_dMRI_TBSS_L2_Genu_of_corpus_callosum	0.0127466	0.00504959	2.52429	0.0115983	0.0129	0.00546	2.36	0.0183
1703	IDP_dMRI_TBSS_L2_Body_of_corpus_callosum	0.010334	0.00519518	1.98914	0.0466941	0.0105	0.00561	1.87	0.0619
1704	IDP_dMRI_TBSS_L2_Splenium_of_corpus_callosum	0.0384555	0.00546542	7.03614	2.01715e-12	0.0341	0.00593	5.75	9.26e-09
1705	IDP_dMRI_TBSS_L2_Fornix	-0.0176656	0.00463011	-3.81537	0.000136243	-0.0157	0.00499	-3.15	0.00165
1706	IDP_dMRI_TBSS_L2_Corticospinal_tract_R	0.00354153	0.0054405	0.650956	0.515079	0.00214	0.00585	0.366	0.714
1707	IDP_dMRI_TBSS_L2_Corticospinal_tract_L	0.00736822	0.00550869	1.33756	0.181049	0.00705	0.00594	1.19	0.235
1708	IDP_dMRI_TBSS_L2_Medial_lemniscus_R	0.0029158	0.0048491	0.601306	0.547641	0.00115	0.00523	0.221	0.825
1709	IDP_dMRI_TBSS_L2_Medial_lemniscus_L	0.00380394	0.00494239	0.769655	0.44151	0.00325	0.00534	0.609	0.542
1710	IDP_dMRI_TBSS_L2_Inferior_cerebellar_peduncle_R	0.00821496	0.00516984	1.58902	0.112067	0.00636	0.00559	1.14	0.255
1711	IDP_dMRI_TBSS_L2_Inferior_cerebellar_peduncle_L	0.0135356	0.00510081	2.65362	0.00796734	0.0124	0.00552	2.25	0.0242
1712	IDP_dMRI_TBSS_L2_Superior_cerebellar_peduncle_R	0.00424889	0.00538483	0.789048	0.43009	0.00466	0.00582	0.801	0.423
1713	IDP_dMRI_TBSS_L2_Superior_cerebellar_peduncle_L	0.00554697	0.00530386	1.04584	0.295645	0.00434	0.00574	0.756	0.449
1714	IDP_dMRI_TBSS_L2_Cerebral_peduncle_R	0.0122184	0.0050184	2.43472	0.0149087	0.0165	0.00543	3.04	0.00238
1715	IDP_dMRI_TBSS_L2_Cerebral_peduncle_L	0.0138436	0.00511652	2.70567	0.00682034	0.0173	0.00553	3.13	0.00172
1716	IDP_dMRI_TBSS_L2_Anterior_limb_of_internal_capsule_R	0.0109117	0.00526876	2.07101	0.0383659	0.0101	0.00573	1.77	0.0768
1717	IDP_dMRI_TBSS_L2_Anterior_limb_of_internal_capsule_L	0.00786755	0.00524991	1.49861	0.133986	0.00704	0.00571	1.23	0.218
1718	IDP_dMRI_TBSS_L2_Posterior_limb_of_internal_capsule_R	0.0167704	0.00525543	3.19105	0.00141895	0.0173	0.00568	3.04	0.00238
1719	IDP_dMRI_TBSS_L2_Posterior_limb_of_internal_capsule_L	0.0224389	0.00525799	4.26758	1.9819e-05	0.0213	0.00569	3.75	0.000178
1720	IDP_dMRI_TBSS_L2_Retrolenticular_part_of_internal_capsule_R	0.0291436	0.00537828	5.41875	6.046e-08	0.0272	0.00583	4.67	3.07e-06
1721	IDP_dMRI_TBSS_L2_Retrolenticular_part_of_internal_capsule_L	0.0298764	0.00546878	5.46308	4.71511e-08	0.0296	0.00593	4.98	6.28e-07
1722	IDP_dMRI_TBSS_L2_Anterior_corona_radiata_R	0.0122766	0.00493742	2.48644	0.0129081	0.0108	0.00533	2.02	0.0431
1723	IDP_dMRI_TBSS_L2_Anterior_corona_radiata_L	0.0128216	0.00487657	2.62922	0.00856218	0.0122	0.00526	2.31	0.0208
1724	IDP_dMRI_TBSS_L2_Superior_corona_radiata_R	0.0163671	0.00515095	3.1775	0.00148697	0.0146	0.00558	2.61	0.00914
1725	IDP_dMRI_TBSS_L2_Superior_corona_radiata_L	0.0177711	0.00524651	3.38721	0.00070694	0.0163	0.00569	2.86	0.00427
1726	IDP_dMRI_TBSS_L2_Posterior_corona_radiata_R	0.0254032	0.00542542	4.68225	2.84937e-06	0.0238	0.00588	4.05	5.1e-05
1727	IDP_dMRI_TBSS_L2_Posterior_corona_radiata_L	0.0248797	0.00538928	4.61652	3.91776e-06	0.0219	0.00583	3.75	0.00018
1728	IDP_dMRI_TBSS_L2_Posterior_thalamic_radiation_R	0.025279	0.00511233	4.94471	7.66534e-07	0.0252	0.00552	4.56	5.13e-06
1729	IDP_dMRI_TBSS_L2_Posterior_thalamic_radiation_L	0.0188327	0.00508768	3.70163	0.000214585	0.0202	0.00549	3.67	0.00024
1730	IDP_dMRI_TBSS_L2_Sagittal_stratum_R	0.0342102	0.00525561	6.50928	7.6655e-11	0.0322	0.00569	5.67	1.48e-08
1731	IDP_dMRI_TBSS_L2_Sagittal_stratum_L	0.0327072	0.00535235	6.1108	1.00303e-09	0.0316	0.00579	5.45	4.95e-08
1732	IDP_dMRI_TBSS_L2_External_capsule_R	0.00923172	0.0047158	1.95761	0.0502841	0.0113	0.00511	2.22	0.0265
1733	IDP_dMRI_TBSS_L2_External_capsule_L	0.00888209	0.00471246	1.88481	0.0594648	0.00993	0.00511	1.94	0.0522
1734	IDP_dMRI_TBSS_L2_Cingulum_cingulate_gyrus_R	0.0121434	0.00516719	2.3501	0.0187746	0.0126	0.00557	2.26	0.0241
1735	IDP_dMRI_TBSS_L2_Cingulum_cingulate_gyrus_L	0.0188939	0.00519458	3.63724	0.00027602	0.0191	0.00561	3.4	0.000686
1736	IDP_dMRI_TBSS_L2_Cingulum_hippocampus_R	0.0269121	0.00531809	5.06047	4.20599e-07	0.026	0.00578	4.5	6.68e-06
1737	IDP_dMRI_TBSS_L2_Cingulum_hippocampus_L	0.0267452	0.0054345	4.92137	8.63784e-07	0.0298	0.00591	5.04	4.62e-07
1738	IDP_dMRI_TBSS_L2_Fornix_cres+Stria_terminalis_R	-0.0114878	0.00452495	-2.53877	0.0111292	-0.00933	0.00489	-1.91	0.0564
1739	IDP_dMRI_TBSS_L2_Fornix_cres+Stria_terminalis_L	-0.0124983	0.00445688	-2.80426	0.00504633	-0.00971	0.00482	-2.02	0.0439
1740	IDP_dMRI_TBSS_L2_Superior_longitudinal_fasciculus_R	0.0250586	0.00528354	4.74276	2.11755e-06	0.0221	0.00571	3.86	0.000112
1741	IDP_dMRI_TBSS_L2_Superior_longitudinal_fasciculus_L	0.0199448	0.0053501	3.72793	0.000193403	0.0176	0.00579	3.04	0.00241
1742	IDP_dMRI_TBSS_L2_Superior_fronto-occipital_fasciculus_R	-0.00672636	0.00485565	-1.38527	0.165981	-0.00726	0.00527	-1.38	0.168
1743	IDP_dMRI_TBSS_L2_Superior_fronto-occipital_fasciculus_L	-0.00954519	0.00488568	-1.95371	0.0507447	-0.00736	0.0053	-1.39	0.165
1744	IDP_dMRI_TBSS_L2_Uncinate_fasciculus_R	0.00612297	0.0053489	1.14471	0.252336	0.00966	0.00579	1.67	0.0953
1745	IDP_dMRI_TBSS_L2_Uncinate_fasciculus_L	0.000442911	0.00517805	0.0855364	0.931836	0.00303	0.00561	0.541	0.589
1746	IDP_dMRI_TBSS_L2_Tapetum_R	-3.69668e-05	0.00537697	-0.00687502	0.994515	0.00164	0.00582	0.282	0.778
1747	IDP_dMRI_TBSS_L2_Tapetum_L	-0.000870931	0.00554965	-0.156934	0.875298	0.000753	0.00603	0.125	0.901
1748	IDP_dMRI_TBSS_L3_Middle_cerebellar_peduncle	0.0194682	0.0053423	3.64417	0.00026869	0.0163	0.00576	2.84	0.00454
1749	IDP_dMRI_TBSS_L3_Pontine_crossing_tract	0.0021703	0.00528874	0.410364	0.681542	0.00167	0.00568	0.294	0.769
1750	IDP_dMRI_TBSS_L3_Genu_of_corpus_callosum	0.00746011	0.00493692	1.51109	0.130776	0.0079	0.00531	1.49	0.137
1751	IDP_dMRI_TBSS_L3_Body_of_corpus_callosum	0.00956573	0.0051995	1.83974	0.0658157	0.01	0.0056	1.79	0.0738
1752	IDP_dMRI_TBSS_L3_Splenium_of_corpus_callosum	0.0216905	0.00508698	4.26393	2.01452e-05	0.0191	0.00549	3.48	0.000507
1753	IDP_dMRI_TBSS_L3_Fornix	-0.0174634	0.00462571	-3.7753	0.000160111	-0.0156	0.00498	-3.13	0.00174
1754	IDP_dMRI_TBSS_L3_Corticospinal_tract_R	0.00793972	0.00544892	1.45712	0.145094	0.00622	0.00586	1.06	0.289
1755	IDP_dMRI_TBSS_L3_Corticospinal_tract_L	0.00934632	0.00549211	1.70177	0.0888082	0.0112	0.00593	1.88	0.0595
1756	IDP_dMRI_TBSS_L3_Medial_lemniscus_R	0.00304742	0.00496707	0.613524	0.539534	0.000401	0.00535	0.075	0.94
1757	IDP_dMRI_TBSS_L3_Medial_lemniscus_L	-0.000498007	0.00497742	-0.100053	0.920303	-0.000574	0.00538	-0.107	0.915
1758	IDP_dMRI_TBSS_L3_Inferior_cerebellar_peduncle_R	0.0154209	0.00528929	2.91549	0.0035538	0.0136	0.00574	2.36	0.0183
1759	IDP_dMRI_TBSS_L3_Inferior_cerebellar_peduncle_L	0.0183246	0.00527398	3.47452	0.000512467	0.0177	0.00572	3.1	0.00192
1760	IDP_dMRI_TBSS_L3_Superior_cerebellar_peduncle_R	0.00369031	0.00543848	0.678555	0.497425	0.00453	0.00588	0.771	0.441
1761	IDP_dMRI_TBSS_L3_Superior_cerebellar_peduncle_L	0.00562152	0.00530499	1.05967	0.289304	0.00572	0.00574	0.997	0.319
1762	IDP_dMRI_TBSS_L3_Cerebral_peduncle_R	0.0101539	0.00498406	2.03728	0.0416301	0.0142	0.00539	2.64	0.00839
1763	IDP_dMRI_TBSS_L3_Cerebral_peduncle_L	0.0072245	0.00498885	1.44813	0.147591	0.0109	0.0054	2.02	0.0438
1764	IDP_dMRI_TBSS_L3_Anterior_limb_of_internal_capsule_R	-0.0151097	0.00480082	-3.14731	0.00164937	-0.0126	0.00519	-2.43	0.0151
1765	IDP_dMRI_TBSS_L3_Anterior_limb_of_internal_capsule_L	-0.0129442	0.00479446	-2.69983	0.00694122	-0.0114	0.00519	-2.2	0.028
1766	IDP_dMRI_TBSS_L3_Posterior_limb_of_internal_capsule_R	0.00240863	0.00474846	0.507244	0.611987	0.00293	0.00516	0.568	0.57
1767	IDP_dMRI_TBSS_L3_Posterior_limb_of_internal_capsule_L	0.00412215	0.0048567	0.848755	0.396024	0.00401	0.00526	0.762	0.446
1768	IDP_dMRI_TBSS_L3_Retrolenticular_part_of_internal_capsule_R	0.0215536	0.00525923	4.09824	4.1736e-05	0.0189	0.0057	3.32	0.000912
1769	IDP_dMRI_TBSS_L3_Retrolenticular_part_of_internal_capsule_L	0.0270652	0.00531335	5.0938	3.53001e-07	0.0251	0.00575	4.36	1.31e-05
1770	IDP_dMRI_TBSS_L3_Anterior_corona_radiata_R	0.00770099	0.00492524	1.56358	0.117927	0.00713	0.00532	1.34	0.18
1771	IDP_dMRI_TBSS_L3_Anterior_corona_radiata_L	0.00855423	0.00484565	1.76534	0.0775164	0.00833	0.00523	1.59	0.111
1772	IDP_dMRI_TBSS_L3_Superior_corona_radiata_R	0.00160327	0.00478655	0.334954	0.737662	0.00419	0.00517	0.812	0.417
1773	IDP_dMRI_TBSS_L3_Superior_corona_radiata_L	-0.000247899	0.00477734	-0.0518907	0.958616	0.00136	0.00516	0.264	0.792
1774	IDP_dMRI_TBSS_L3_Posterior_corona_radiata_R	0.00383998	0.00499929	0.768105	0.442431	0.00409	0.0054	0.758	0.448
1775	IDP_dMRI_TBSS_L3_Posterior_corona_radiata_L	0.00783304	0.00506196	1.54743	0.121769	0.00702	0.00546	1.29	0.199
1776	IDP_dMRI_TBSS_L3_Posterior_thalamic_radiation_R	0.0203946	0.00509842	4.00019	6.34389e-05	0.0195	0.0055	3.55	0.000389
1777	IDP_dMRI_TBSS_L3_Posterior_thalamic_radiation_L	0.0193158	0.00505492	3.82119	0.000133069	0.0189	0.00546	3.47	0.000521
1778	IDP_dMRI_TBSS_L3_Sagittal_stratum_R	0.0372363	0.00528423	7.04668	1.8704e-12	0.0341	0.00572	5.96	2.57e-09
1779	IDP_dMRI_TBSS_L3_Sagittal_stratum_L	0.0331418	0.00522202	6.34655	2.23225e-10	0.0306	0.00564	5.42	6e-08
1780	IDP_dMRI_TBSS_L3_External_capsule_R	0.0142532	0.00492762	2.89252	0.00382433	0.0152	0.00537	2.83	0.00469
1781	IDP_dMRI_TBSS_L3_External_capsule_L	0.0147683	0.00485868	3.03957	0.00237116	0.0144	0.00528	2.73	0.00629
1782	IDP_dMRI_TBSS_L3_Cingulum_cingulate_gyrus_R	0.021813	0.00519268	4.20072	2.66812e-05	0.0206	0.00561	3.67	0.000243
1783	IDP_dMRI_TBSS_L3_Cingulum_cingulate_gyrus_L	0.0213173	0.00518538	4.11104	3.94887e-05	0.0203	0.00561	3.63	0.000289
1784	IDP_dMRI_TBSS_L3_Cingulum_hippocampus_R	0.0252198	0.00537308	4.69374	2.69392e-06	0.0238	0.00583	4.08	4.58e-05
1785	IDP_dMRI_TBSS_L3_Cingulum_hippocampus_L	0.0285847	0.00544462	5.25008	1.5303e-07	0.0306	0.00592	5.18	2.29e-07
1786	IDP_dMRI_TBSS_L3_Fornix_cres+Stria_terminalis_R	-0.00351207	0.00460448	-0.76275	0.445618	-0.00126	0.00498	-0.254	0.8
1787	IDP_dMRI_TBSS_L3_Fornix_cres+Stria_terminalis_L	-0.004505	0.004485	-1.00446	0.315165	-0.00218	0.00485	-0.448	0.654
1788	IDP_dMRI_TBSS_L3_Superior_longitudinal_fasciculus_R	0.0241726	0.00525805	4.59724	4.29795e-06	0.02	0.00568	3.52	0.00044
1789	IDP_dMRI_TBSS_L3_Superior_longitudinal_fasciculus_L	0.0227524	0.00524317	4.33944	1.43294e-05	0.0198	0.00567	3.49	0.000483
1790	IDP_dMRI_TBSS_L3_Superior_fronto-occipital_fasciculus_R	-0.0129148	0.00485688	-2.65907	0.00783972	-0.0111	0.00525	-2.12	0.0344
1791	IDP_dMRI_TBSS_L3_Superior_fronto-occipital_fasciculus_L	-0.0155211	0.00483044	-3.21319	0.00131401	-0.013	0.00522	-2.49	0.0127
1792	IDP_dMRI_TBSS_L3_Uncinate_fasciculus_R	0.0135287	0.00542542	2.49358	0.0126513	0.0146	0.00586	2.49	0.0128
1793	IDP_dMRI_TBSS_L3_Uncinate_fasciculus_L	0.0072166	0.00521225	1.38455	0.166201	0.00729	0.00565	1.29	0.197
1794	IDP_dMRI_TBSS_L3_Tapetum_R	-0.00417413	0.00518234	-0.805452	0.420565	-0.00224	0.00559	-0.402	0.688
1795	IDP_dMRI_TBSS_L3_Tapetum_L	-0.00520197	0.00535389	-0.971624	0.331245	-0.00247	0.0058	-0.427	0.67
1796	IDP_dMRI_ProbtrackX_MD_ar_l	0.0271005	0.00542639	4.9942	5.93995e-07	0.0266	0.00588	4.52	6.28e-06
1797	IDP_dMRI_ProbtrackX_MD_ar_r	0.0223349	0.00531951	4.19868	2.69222e-05	0.0203	0.00576	3.52	0.000426
1798	IDP_dMRI_ProbtrackX_MD_atr_l	-0.00279022	0.00438643	-0.636102	0.524715	-0.00148	0.00474	-0.313	0.754
1799	IDP_dMRI_ProbtrackX_MD_atr_r	-0.00301953	0.00433586	-0.696409	0.486178	-0.00141	0.00469	-0.3	0.764
1800	IDP_dMRI_ProbtrackX_MD_cgc_l	0.024018	0.00479954	5.00423	5.63895e-07	0.0256	0.00518	4.94	7.69e-07
1801	IDP_dMRI_ProbtrackX_MD_cgc_r	0.0293106	0.00486376	6.02633	1.696e-09	0.0296	0.00526	5.63	1.87e-08
1802	IDP_dMRI_ProbtrackX_MD_cgh_l	0.00660784	0.005394	1.22504	0.220571	0.00818	0.00584	1.4	0.161
1803	IDP_dMRI_ProbtrackX_MD_cgh_r	0.0154029	0.00532559	2.89224	0.00382775	0.0154	0.00574	2.69	0.00709
1804	IDP_dMRI_ProbtrackX_MD_cst_l	0.0102142	0.00517659	1.97315	0.0484869	0.0114	0.0056	2.03	0.0422
1805	IDP_dMRI_ProbtrackX_MD_cst_r	0.00472464	0.00506757	0.932329	0.351174	0.00302	0.00547	0.552	0.581
1806	IDP_dMRI_ProbtrackX_MD_fma	0.0177727	0.00529224	3.35825	0.000785309	0.0206	0.00573	3.59	0.000334
1807	IDP_dMRI_ProbtrackX_MD_fmi	0.0201704	0.00507815	3.972	7.14303e-05	0.0198	0.0055	3.6	0.000323
1808	IDP_dMRI_ProbtrackX_MD_ifo_l	0.0294708	0.00496459	5.9362	2.9479e-09	0.0302	0.00537	5.63	1.86e-08
1809	IDP_dMRI_ProbtrackX_MD_ifo_r	0.0268628	0.00491957	5.4604	4.7869e-08	0.0263	0.00532	4.94	7.83e-07
1810	IDP_dMRI_ProbtrackX_MD_ilf_l	0.029751	0.00492378	6.04232	1.53637e-09	0.0298	0.00533	5.59	2.28e-08
1811	IDP_dMRI_ProbtrackX_MD_ilf_r	0.0301104	0.00485976	6.19588	5.86852e-10	0.03	0.00526	5.7	1.22e-08
1812	IDP_dMRI_ProbtrackX_MD_mcp	-0.000924337	0.00529951	-0.174419	0.861537	-0.000615	0.00571	-0.108	0.914
1813	IDP_dMRI_ProbtrackX_MD_ml_l	0.00923071	0.00474621	1.94486	0.0518008	0.00861	0.00513	1.68	0.0933
1814	IDP_dMRI_ProbtrackX_MD_ml_r	0.00889279	0.00453751	1.95984	0.0500232	0.0084	0.0049	1.71	0.0865
1815	IDP_dMRI_ProbtrackX_MD_ptr_l	0.0093938	0.00464459	2.02252	0.0431309	0.0123	0.00501	2.46	0.0138
1816	IDP_dMRI_ProbtrackX_MD_ptr_r	0.0129114	0.00465568	2.77326	0.00555312	0.0138	0.00502	2.74	0.00612
1817	IDP_dMRI_ProbtrackX_MD_slf_l	0.0276346	0.00509073	5.42841	5.72818e-08	0.0257	0.0055	4.67	3.04e-06
1818	IDP_dMRI_ProbtrackX_MD_slf_r	0.0285528	0.00499748	5.71343	1.11729e-08	0.0274	0.0054	5.08	3.89e-07
1819	IDP_dMRI_ProbtrackX_MD_str_l	0.0115771	0.00455428	2.54204	0.0110256	0.0107	0.00492	2.18	0.0291
1820	IDP_dMRI_ProbtrackX_MD_str_r	0.007987	0.00439851	1.81584	0.0694043	0.00801	0.00475	1.69	0.0919
1821	IDP_dMRI_ProbtrackX_MD_unc_l	0.0176203	0.00469064	3.75648	0.000172635	0.0175	0.00509	3.44	0.000577
1822	IDP_dMRI_ProbtrackX_MD_unc_r	0.0216101	0.00482693	4.47699	7.59691e-06	0.0229	0.00523	4.38	1.2e-05
1823	IDP_dMRI_ProbtrackX_L1_ar_l	0.0181198	0.00550095	3.29393	0.000989055	0.0177	0.00596	2.97	0.00294
1824	IDP_dMRI_ProbtrackX_L1_ar_r	0.0119264	0.00532667	2.239	0.0251626	0.0119	0.00577	2.07	0.0389
1825	IDP_dMRI_ProbtrackX_L1_atr_l	-0.00303181	0.00424835	-0.713645	0.475452	-0.000315	0.00459	-0.0687	0.945
1826	IDP_dMRI_ProbtrackX_L1_atr_r	-0.0050636	0.00413736	-1.22387	0.22101	-0.00267	0.00447	-0.597	0.551
1827	IDP_dMRI_ProbtrackX_L1_cgc_l	0.00961682	0.00525898	1.82865	0.067462	0.0106	0.00569	1.87	0.0616
1828	IDP_dMRI_ProbtrackX_L1_cgc_r	0.0247773	0.00527029	4.70132	2.5959e-06	0.0246	0.00571	4.31	1.65e-05
1829	IDP_dMRI_ProbtrackX_L1_cgh_l	0.00543011	0.00517708	1.04887	0.294245	0.00866	0.0056	1.55	0.122
1830	IDP_dMRI_ProbtrackX_L1_cgh_r	0.0111438	0.00499366	2.23158	0.0256498	0.0113	0.00537	2.11	0.0353
1831	IDP_dMRI_ProbtrackX_L1_cst_l	-0.00841278	0.0051675	-1.62802	0.103531	-0.00621	0.00558	-1.11	0.266
1832	IDP_dMRI_ProbtrackX_L1_cst_r	-0.00781711	0.00511647	-1.52783	0.126564	-0.00754	0.00552	-1.37	0.172
1833	IDP_dMRI_ProbtrackX_L1_fma	0.0133374	0.00510187	2.61422	0.00894753	0.0173	0.00552	3.14	0.00171
1834	IDP_dMRI_ProbtrackX_L1_fmi	0.0144959	0.00503867	2.87694	0.00401828	0.0166	0.00545	3.05	0.00232
1835	IDP_dMRI_ProbtrackX_L1_ifo_l	0.0194696	0.00478958	4.06499	4.81517e-05	0.0214	0.00518	4.13	3.6e-05
1836	IDP_dMRI_ProbtrackX_L1_ifo_r	0.0136125	0.00463845	2.93472	0.00334096	0.0147	0.00502	2.93	0.00334
1837	IDP_dMRI_ProbtrackX_L1_ilf_l	0.0234514	0.00474352	4.94389	7.69763e-07	0.0251	0.00514	4.88	1.07e-06
1838	IDP_dMRI_ProbtrackX_L1_ilf_r	0.0205696	0.00457297	4.49809	6.88141e-06	0.0213	0.00496	4.31	1.67e-05
1839	IDP_dMRI_ProbtrackX_L1_mcp	-0.00547986	0.00524757	-1.04427	0.29637	-0.0032	0.00566	-0.566	0.571
1840	IDP_dMRI_ProbtrackX_L1_ml_l	0.00881274	0.00504642	1.74633	0.0807627	0.00953	0.00543	1.75	0.0794
1841	IDP_dMRI_ProbtrackX_L1_ml_r	0.0078212	0.00482401	1.62131	0.104962	0.00787	0.00519	1.52	0.129
1842	IDP_dMRI_ProbtrackX_L1_ptr_l	0.00915864	0.00455714	2.00973	0.0444682	0.0123	0.00492	2.5	0.0126
1843	IDP_dMRI_ProbtrackX_L1_ptr_r	0.00915956	0.0045628	2.00745	0.0447109	0.0104	0.00492	2.11	0.0349
1844	IDP_dMRI_ProbtrackX_L1_slf_l	0.0247368	0.00492872	5.01891	5.22512e-07	0.0248	0.00533	4.65	3.38e-06
1845	IDP_dMRI_ProbtrackX_L1_slf_r	0.0214302	0.00469841	4.56116	5.10658e-06	0.0219	0.00507	4.31	1.63e-05
1846	IDP_dMRI_ProbtrackX_L1_str_l	0.000762549	0.00448038	0.170198	0.864856	0.00111	0.00483	0.229	0.819
1847	IDP_dMRI_ProbtrackX_L1_str_r	-0.00132519	0.00432107	-0.306682	0.759087	-0.000181	0.00466	-0.0388	0.969
1848	IDP_dMRI_ProbtrackX_L1_unc_l	0.0181294	0.00457875	3.95946	7.52858e-05	0.019	0.00495	3.84	0.000125
1849	IDP_dMRI_ProbtrackX_L1_unc_r	0.0168797	0.00467043	3.61416	0.000301793	0.0187	0.00505	3.7	0.000215
1850	IDP_dMRI_ProbtrackX_L2_ar_l	0.0272854	0.00541823	5.03584	4.78401e-07	0.0266	0.00588	4.53	5.95e-06
1851	IDP_dMRI_ProbtrackX_L2_ar_r	0.0273443	0.00534853	5.11248	3.19839e-07	0.0247	0.00579	4.26	2.01e-05
1852	IDP_dMRI_ProbtrackX_L2_atr_l	-0.0022463	0.0045911	-0.489273	0.624652	-0.00191	0.00496	-0.385	0.701
1853	IDP_dMRI_ProbtrackX_L2_atr_r	-0.00119798	0.00455823	-0.262816	0.792694	-0.000178	0.00493	-0.0361	0.971
1854	IDP_dMRI_ProbtrackX_L2_cgc_l	0.0151771	0.00505351	3.00327	0.00267307	0.0156	0.00546	2.86	0.00428
1855	IDP_dMRI_ProbtrackX_L2_cgc_r	0.0126562	0.00517294	2.44661	0.0144264	0.0132	0.00558	2.36	0.0184
1856	IDP_dMRI_ProbtrackX_L2_cgh_l	0.00653028	0.00546485	1.19496	0.232112	0.00757	0.00592	1.28	0.201
1857	IDP_dMRI_ProbtrackX_L2_cgh_r	0.0165117	0.00543342	3.03892	0.00237628	0.0166	0.00586	2.84	0.00452
1858	IDP_dMRI_ProbtrackX_L2_cst_l	0.023853	0.00533975	4.46706	7.95801e-06	0.0228	0.00578	3.94	8.28e-05
1859	IDP_dMRI_ProbtrackX_L2_cst_r	0.0138698	0.00515687	2.68958	0.00715802	0.0113	0.00557	2.02	0.043
1860	IDP_dMRI_ProbtrackX_L2_fma	0.018485	0.00543295	3.40239	0.000668823	0.02	0.00589	3.39	0.000693
1861	IDP_dMRI_ProbtrackX_L2_fmi	0.0204897	0.00514319	3.98385	6.79608e-05	0.0192	0.00558	3.45	0.000563
1862	IDP_dMRI_ProbtrackX_L2_ifo_l	0.0296703	0.00507635	5.84481	5.12181e-09	0.0306	0.00549	5.58	2.41e-08
1863	IDP_dMRI_ProbtrackX_L2_ifo_r	0.0311306	0.00507746	6.13113	8.8301e-10	0.0303	0.0055	5.52	3.42e-08
1864	IDP_dMRI_ProbtrackX_L2_ilf_l	0.0283124	0.00500305	5.65904	1.53558e-08	0.0283	0.00541	5.23	1.68e-07
1865	IDP_dMRI_ProbtrackX_L2_ilf_r	0.0326532	0.00497094	6.56881	5.15166e-11	0.0324	0.00538	6.02	1.72e-09
1866	IDP_dMRI_ProbtrackX_L2_mcp	0.00402125	0.00535333	0.751169	0.452557	0.00261	0.00577	0.452	0.651
1867	IDP_dMRI_ProbtrackX_L2_ml_l	0.00789278	0.00469143	1.68238	0.0925044	0.00626	0.00508	1.23	0.218
1868	IDP_dMRI_ProbtrackX_L2_ml_r	0.00759068	0.00457717	1.65838	0.097251	0.00705	0.00496	1.42	0.155
1869	IDP_dMRI_ProbtrackX_L2_ptr_l	0.00617801	0.0047718	1.29469	0.195436	0.00875	0.00515	1.7	0.0892
1870	IDP_dMRI_ProbtrackX_L2_ptr_r	0.0139103	0.00479398	2.90162	0.00371501	0.0138	0.00517	2.67	0.00755
1871	IDP_dMRI_ProbtrackX_L2_slf_l	0.0252642	0.00520824	4.85081	1.23549e-06	0.0231	0.00564	4.1	4.21e-05
1872	IDP_dMRI_ProbtrackX_L2_slf_r	0.0309272	0.00512949	6.0293	1.66519e-09	0.0289	0.00555	5.22	1.85e-07
1873	IDP_dMRI_ProbtrackX_L2_str_l	0.0184433	0.00486271	3.79281	0.000149231	0.0163	0.00528	3.08	0.00207
1874	IDP_dMRI_ProbtrackX_L2_str_r	0.0134617	0.00474027	2.83986	0.00451629	0.0117	0.00514	2.27	0.0233
1875	IDP_dMRI_ProbtrackX_L2_unc_l	0.015451	0.00485438	3.18291	0.00145948	0.0153	0.00527	2.89	0.0038
1876	IDP_dMRI_ProbtrackX_L2_unc_r	0.0206534	0.00496767	4.15755	3.22535e-05	0.022	0.00539	4.08	4.44e-05
1877	IDP_dMRI_ProbtrackX_L3_ar_l	0.0299552	0.00541955	5.52726	3.27871e-08	0.0294	0.00588	5	5.83e-07
1878	IDP_dMRI_ProbtrackX_L3_ar_r	0.0229383	0.00536048	4.27915	1.88165e-05	0.0197	0.00581	3.4	0.000684
1879	IDP_dMRI_ProbtrackX_L3_atr_l	-0.00294016	0.00462036	-0.636349	0.524554	-0.00253	0.00499	-0.507	0.613
1880	IDP_dMRI_ProbtrackX_L3_atr_r	-0.00206824	0.0046414	-0.445607	0.655884	-0.00123	0.00503	-0.245	0.807
1881	IDP_dMRI_ProbtrackX_L3_cgc_l	0.025701	0.00517878	4.96274	6.98703e-07	0.0265	0.00561	4.72	2.35e-06
1882	IDP_dMRI_ProbtrackX_L3_cgc_r	0.0194858	0.00527696	3.69262	0.000222331	0.0196	0.00571	3.44	0.000592
1883	IDP_dMRI_ProbtrackX_L3_cgh_l	0.00607819	0.00547709	1.10975	0.267116	0.00602	0.00593	1.01	0.31
1884	IDP_dMRI_ProbtrackX_L3_cgh_r	0.0161341	0.00544258	2.96442	0.00303479	0.0159	0.00588	2.71	0.00674
1885	IDP_dMRI_ProbtrackX_L3_cst_l	0.0175128	0.00530773	3.29949	0.000969687	0.0184	0.00574	3.2	0.00138
1886	IDP_dMRI_ProbtrackX_L3_cst_r	0.0115666	0.00514154	2.24964	0.0244789	0.00892	0.00555	1.61	0.108
1887	IDP_dMRI_ProbtrackX_L3_fma	0.018352	0.00544964	3.36756	0.000759277	0.0202	0.0059	3.43	0.000606
1888	IDP_dMRI_ProbtrackX_L3_fmi	0.0209143	0.00519927	4.02254	5.77091e-05	0.0192	0.00563	3.4	0.000667
1889	IDP_dMRI_ProbtrackX_L3_ifo_l	0.0314108	0.0051797	6.06422	1.34116e-09	0.0306	0.0056	5.46	4.73e-08
1890	IDP_dMRI_ProbtrackX_L3_ifo_r	0.0304878	0.00517379	5.89274	3.83731e-09	0.0284	0.0056	5.06	4.14e-07
1891	IDP_dMRI_ProbtrackX_L3_ilf_l	0.0310962	0.00514478	6.04423	1.51827e-09	0.0295	0.00556	5.31	1.13e-07
1892	IDP_dMRI_ProbtrackX_L3_ilf_r	0.0317074	0.00513047	6.18022	6.48057e-10	0.0306	0.00555	5.51	3.6e-08
1893	IDP_dMRI_ProbtrackX_L3_mcp	0.00325998	0.00541327	0.60222	0.547032	0.00134	0.00584	0.23	0.818
1894	IDP_dMRI_ProbtrackX_L3_ml_l	0.00860038	0.00463579	1.85521	0.0635753	0.00753	0.00502	1.5	0.133
1895	IDP_dMRI_ProbtrackX_L3_ml_r	0.00922394	0.00452942	2.03645	0.0417135	0.00834	0.0049	1.7	0.0892
1896	IDP_dMRI_ProbtrackX_L3_ptr_l	0.0106274	0.0048702	2.18212	0.0291079	0.0131	0.00525	2.49	0.0128
1897	IDP_dMRI_ProbtrackX_L3_ptr_r	0.0131327	0.00489573	2.68249	0.00731157	0.0141	0.00528	2.66	0.00778
1898	IDP_dMRI_ProbtrackX_L3_slf_l	0.0272759	0.00525219	5.19325	2.07953e-07	0.0241	0.00568	4.25	2.18e-05
1899	IDP_dMRI_ProbtrackX_L3_slf_r	0.027976	0.00524721	5.33159	9.80326e-08	0.0262	0.00568	4.62	3.83e-06
1900	IDP_dMRI_ProbtrackX_L3_str_l	0.0151288	0.00489218	3.09245	0.00198688	0.0141	0.00531	2.66	0.0077
1901	IDP_dMRI_ProbtrackX_L3_str_r	0.011974	0.0047804	2.5048	0.0122572	0.0122	0.00518	2.35	0.0188
1902	IDP_dMRI_ProbtrackX_L3_unc_l	0.0161164	0.00490258	3.28733	0.00101252	0.0153	0.00533	2.87	0.00407
1903	IDP_dMRI_ProbtrackX_L3_unc_r	0.023088	0.00503442	4.58603	4.53515e-06	0.0232	0.00546	4.24	2.24e-05
1904	IDP_dMRI_TBSS_ICVF_Middle_cerebellar_peduncle	-0.0223821	0.00524738	-4.26539	2.00139e-05	-0.0179	0.00567	-3.15	0.00162
1905	IDP_dMRI_TBSS_ICVF_Pontine_crossing_tract	0.0051274	0.00530094	0.967263	0.33342	0.00414	0.00572	0.725	0.468
1906	IDP_dMRI_TBSS_ICVF_Genu_of_corpus_callosum	-0.0216896	0.00539718	-4.0187	5.86578e-05	-0.0187	0.00582	-3.21	0.00135
1907	IDP_dMRI_TBSS_ICVF_Body_of_corpus_callosum	-0.0305321	0.00562815	-5.42489	5.84197e-08	-0.0255	0.00608	-4.2	2.64e-05
1908	IDP_dMRI_TBSS_ICVF_Splenium_of_corpus_callosum	-0.0278108	0.00531365	-5.23383	1.67105e-07	-0.0244	0.00573	-4.26	2.03e-05
1909	IDP_dMRI_TBSS_ICVF_Fornix	0.0154357	0.00549117	2.81101	0.00494173	0.0139	0.00597	2.32	0.0202
1910	IDP_dMRI_TBSS_ICVF_Corticospinal_tract_R	-0.0109567	0.00532542	-2.05743	0.0396536	-0.00924	0.00573	-1.61	0.107
1911	IDP_dMRI_TBSS_ICVF_Corticospinal_tract_L	-0.0136528	0.00534461	-2.55449	0.010639	-0.0125	0.00577	-2.17	0.0304
1912	IDP_dMRI_TBSS_ICVF_Medial_lemniscus_R	-0.00346029	0.0046541	-0.743493	0.457189	-0.00246	0.00502	-0.49	0.624
1913	IDP_dMRI_TBSS_ICVF_Medial_lemniscus_L	0.00335032	0.00455821	0.735008	0.46234	0.000268	0.00492	0.0545	0.957
1914	IDP_dMRI_TBSS_ICVF_Inferior_cerebellar_peduncle_R	-0.023931	0.00511987	-4.67414	2.96422e-06	-0.0195	0.00554	-3.52	0.000431
1915	IDP_dMRI_TBSS_ICVF_Inferior_cerebellar_peduncle_L	-0.020924	0.00503366	-4.15682	3.23564e-05	-0.0157	0.00544	-2.89	0.00391
1916	IDP_dMRI_TBSS_ICVF_Superior_cerebellar_peduncle_R	-0.0187981	0.00530723	-3.54198	0.000397711	-0.0158	0.00573	-2.76	0.00577
1917	IDP_dMRI_TBSS_ICVF_Superior_cerebellar_peduncle_L	-0.00962564	0.00544945	-1.76635	0.077347	-0.00711	0.00588	-1.21	0.227
1918	IDP_dMRI_TBSS_ICVF_Cerebral_peduncle_R	-0.0222394	0.00534767	-4.1587	3.20924e-05	-0.0189	0.00575	-3.29	0.000991
1919	IDP_dMRI_TBSS_ICVF_Cerebral_peduncle_L	-0.0197686	0.00542067	-3.6469	0.000265859	-0.0163	0.00583	-2.8	0.00513
1920	IDP_dMRI_TBSS_ICVF_Anterior_limb_of_internal_capsule_R	-0.00711475	0.0051727	-1.37544	0.169004	-0.00387	0.0056	-0.691	0.489
1921	IDP_dMRI_TBSS_ICVF_Anterior_limb_of_internal_capsule_L	-0.00878622	0.00520484	-1.68809	0.0914046	-0.00592	0.00562	-1.05	0.293
1922	IDP_dMRI_TBSS_ICVF_Posterior_limb_of_internal_capsule_R	-0.0136236	0.00529953	-2.57072	0.0101533	-0.0115	0.00572	-2.01	0.0441
1923	IDP_dMRI_TBSS_ICVF_Posterior_limb_of_internal_capsule_L	-0.00858294	0.00544057	-1.57758	0.114672	-0.00667	0.00588	-1.13	0.256
1924	IDP_dMRI_TBSS_ICVF_Retrolenticular_part_of_internal_capsule_R	-0.0211334	0.00541417	-3.90336	9.50676e-05	-0.0164	0.00584	-2.81	0.00501
1925	IDP_dMRI_TBSS_ICVF_Retrolenticular_part_of_internal_capsule_L	-0.0270122	0.00553416	-4.881	1.06071e-06	-0.0217	0.00597	-3.63	0.000281
1926	IDP_dMRI_TBSS_ICVF_Anterior_corona_radiata_R	-0.0112608	0.00512528	-2.19711	0.0280197	-0.00977	0.00553	-1.77	0.0771
1927	IDP_dMRI_TBSS_ICVF_Anterior_corona_radiata_L	-0.0126745	0.00512727	-2.47199	0.0134418	-0.0115	0.00553	-2.08	0.0378
1928	IDP_dMRI_TBSS_ICVF_Superior_corona_radiata_R	-0.00904668	0.00522739	-1.73063	0.0835278	-0.00815	0.00563	-1.45	0.148
1929	IDP_dMRI_TBSS_ICVF_Superior_corona_radiata_L	-0.00924114	0.00518595	-1.78196	0.074766	-0.00787	0.00559	-1.41	0.159
1930	IDP_dMRI_TBSS_ICVF_Posterior_corona_radiata_R	-0.011042	0.005275	-2.09327	0.0363332	-0.0087	0.0057	-1.53	0.127
1931	IDP_dMRI_TBSS_ICVF_Posterior_corona_radiata_L	-0.0118825	0.0053146	-2.23582	0.0253704	-0.00805	0.00573	-1.41	0.16
1932	IDP_dMRI_TBSS_ICVF_Posterior_thalamic_radiation_R	-0.0219541	0.00532416	-4.12349	3.74139e-05	-0.0199	0.00575	-3.47	0.00053
1933	IDP_dMRI_TBSS_ICVF_Posterior_thalamic_radiation_L	-0.0238666	0.00527661	-4.52309	6.11688e-06	-0.0225	0.00569	-3.95	7.81e-05
1934	IDP_dMRI_TBSS_ICVF_Sagittal_stratum_R	-0.0339251	0.00540166	-6.2805	3.41942e-10	-0.03	0.00583	-5.14	2.72e-07
1935	IDP_dMRI_TBSS_ICVF_Sagittal_stratum_L	-0.0346222	0.00536827	-6.44942	1.13921e-10	-0.0308	0.00579	-5.32	1.06e-07
1936	IDP_dMRI_TBSS_ICVF_External_capsule_R	-0.0108078	0.00502703	-2.14993	0.0315681	-0.0116	0.00544	-2.13	0.0332
1937	IDP_dMRI_TBSS_ICVF_External_capsule_L	-0.0139047	0.00499564	-2.78338	0.00538287	-0.0147	0.00541	-2.72	0.00654
1938	IDP_dMRI_TBSS_ICVF_Cingulum_cingulate_gyrus_R	-0.0149932	0.00529157	-2.83341	0.00460832	-0.0128	0.00572	-2.24	0.0252
1939	IDP_dMRI_TBSS_ICVF_Cingulum_cingulate_gyrus_L	-0.0174875	0.00528974	-3.30593	0.000947673	-0.0157	0.00571	-2.75	0.00602
1940	IDP_dMRI_TBSS_ICVF_Cingulum_hippocampus_R	-0.0251148	0.00527488	-4.76121	1.93302e-06	-0.0243	0.00571	-4.25	2.1e-05
1941	IDP_dMRI_TBSS_ICVF_Cingulum_hippocampus_L	-0.0273488	0.00538692	-5.07689	3.85876e-07	-0.0286	0.00583	-4.91	9.13e-07
1942	IDP_dMRI_TBSS_ICVF_Fornix_cres+Stria_terminalis_R	-0.0163494	0.00526117	-3.10756	0.00188806	-0.0145	0.00569	-2.54	0.0111
1943	IDP_dMRI_TBSS_ICVF_Fornix_cres+Stria_terminalis_L	-0.0170809	0.00522397	-3.26971	0.00107773	-0.0153	0.00564	-2.72	0.00663
1944	IDP_dMRI_TBSS_ICVF_Superior_longitudinal_fasciculus_R	-0.015709	0.0054514	-2.88164	0.00395882	-0.0114	0.00587	-1.94	0.0523
1945	IDP_dMRI_TBSS_ICVF_Superior_longitudinal_fasciculus_L	-0.0152588	0.00537276	-2.84003	0.00451384	-0.0116	0.00579	-2	0.045
1946	IDP_dMRI_TBSS_ICVF_Superior_fronto-occipital_fasciculus_R	0.00984126	0.00489933	2.00869	0.0445782	0.01	0.00529	1.89	0.0585
1947	IDP_dMRI_TBSS_ICVF_Superior_fronto-occipital_fasciculus_L	0.00835363	0.00482576	1.73105	0.0834532	0.00468	0.00521	0.898	0.369
1948	IDP_dMRI_TBSS_ICVF_Uncinate_fasciculus_R	-0.0128517	0.00521722	-2.46333	0.0137706	-0.0164	0.00565	-2.9	0.00376
1949	IDP_dMRI_TBSS_ICVF_Uncinate_fasciculus_L	-0.00973922	0.00515087	-1.89079	0.0586613	-0.0113	0.00558	-2.03	0.0426
1950	IDP_dMRI_TBSS_ICVF_Tapetum_R	-0.00652606	0.00513322	-1.27134	0.203618	-0.00621	0.00555	-1.12	0.263
1951	IDP_dMRI_TBSS_ICVF_Tapetum_L	-0.00919686	0.00509732	-1.80425	0.0712013	-0.00764	0.00552	-1.38	0.166
1952	IDP_dMRI_ProbtrackX_ICVF_ar_l	-0.0265552	0.00542447	-4.89545	9.85693e-07	-0.0235	0.00587	-4.01	6.17e-05
1953	IDP_dMRI_ProbtrackX_ICVF_ar_r	-0.0188977	0.00538054	-3.51223	0.000444987	-0.0149	0.00583	-2.56	0.0105
1954	IDP_dMRI_ProbtrackX_ICVF_atr_l	-0.00832391	0.00505596	-1.64636	0.0997004	-0.00687	0.00547	-1.26	0.209
1955	IDP_dMRI_ProbtrackX_ICVF_atr_r	-0.00750767	0.00503774	-1.49029	0.136159	-0.00602	0.00545	-1.11	0.269
1956	IDP_dMRI_ProbtrackX_ICVF_cgc_l	-0.0198943	0.00532242	-3.73783	0.000185944	-0.0189	0.00576	-3.29	0.00102
1957	IDP_dMRI_ProbtrackX_ICVF_cgc_r	-0.0142258	0.00533707	-2.66547	0.00769196	-0.0136	0.00577	-2.36	0.0184
1958	IDP_dMRI_ProbtrackX_ICVF_cgh_l	-0.0237767	0.00533566	-4.45619	8.37195e-06	-0.0211	0.00578	-3.64	0.000269
1959	IDP_dMRI_ProbtrackX_ICVF_cgh_r	-0.0213758	0.00520976	-4.10302	4.08825e-05	-0.0199	0.00564	-3.53	0.000417
1960	IDP_dMRI_ProbtrackX_ICVF_cst_l	-0.0208733	0.0054597	-3.82315	0.000132012	-0.0171	0.00588	-2.91	0.00361
1961	IDP_dMRI_ProbtrackX_ICVF_cst_r	-0.0179599	0.00538297	-3.33643	0.000849622	-0.0136	0.00581	-2.34	0.0194
1962	IDP_dMRI_ProbtrackX_ICVF_fma	-0.0258714	0.00541176	-4.7806	1.75567e-06	-0.0241	0.00584	-4.13	3.63e-05
1963	IDP_dMRI_ProbtrackX_ICVF_fmi	-0.0207348	0.00532335	-3.89507	9.83769e-05	-0.0181	0.00575	-3.15	0.00163
1964	IDP_dMRI_ProbtrackX_ICVF_ifo_l	-0.0276256	0.00534451	-5.16898	2.36827e-07	-0.0255	0.00577	-4.42	9.8e-06
1965	IDP_dMRI_ProbtrackX_ICVF_ifo_r	-0.0233861	0.00534686	-4.3738	1.22497e-05	-0.0208	0.00578	-3.6	0.000319
1966	IDP_dMRI_ProbtrackX_ICVF_ilf_l	-0.0281428	0.0053943	-5.21713	1.82876e-07	-0.0253	0.00582	-4.34	1.44e-05
1967	IDP_dMRI_ProbtrackX_ICVF_ilf_r	-0.0255737	0.00537478	-4.75809	1.96306e-06	-0.0217	0.0058	-3.74	0.000181
1968	IDP_dMRI_ProbtrackX_ICVF_mcp	-0.0181286	0.00483005	-3.7533	0.000174836	-0.0137	0.00522	-2.62	0.00877
1969	IDP_dMRI_ProbtrackX_ICVF_ml_l	-0.0100779	0.00480571	-2.09708	0.035995	-0.0102	0.00519	-1.97	0.0487
1970	IDP_dMRI_ProbtrackX_ICVF_ml_r	-0.0108175	0.00455247	-2.37619	0.0174983	-0.00816	0.00492	-1.66	0.0971
1971	IDP_dMRI_ProbtrackX_ICVF_ptr_l	-0.0217913	0.00526348	-4.1401	3.4806e-05	-0.0201	0.00568	-3.54	0.000401
1972	IDP_dMRI_ProbtrackX_ICVF_ptr_r	-0.0207884	0.00526729	-3.9467	7.94089e-05	-0.0179	0.00568	-3.16	0.0016
1973	IDP_dMRI_ProbtrackX_ICVF_slf_l	-0.0158504	0.00539171	-2.93977	0.00328694	-0.0125	0.00582	-2.16	0.0312
1974	IDP_dMRI_ProbtrackX_ICVF_slf_r	-0.0172912	0.00541972	-3.19042	0.00142205	-0.0142	0.00584	-2.43	0.0151
1975	IDP_dMRI_ProbtrackX_ICVF_str_l	-0.0114758	0.00523877	-2.19055	0.0284919	-0.00977	0.00565	-1.73	0.084
1976	IDP_dMRI_ProbtrackX_ICVF_str_r	-0.00756353	0.00524083	-1.44319	0.148976	-0.0064	0.00565	-1.13	0.257
1977	IDP_dMRI_ProbtrackX_ICVF_unc_l	-0.0119091	0.00517139	-2.30288	0.021292	-0.0127	0.0056	-2.28	0.0229
1978	IDP_dMRI_ProbtrackX_ICVF_unc_r	-0.017102	0.00520779	-3.28393	0.00102483	-0.0186	0.00564	-3.3	0.000983
1979	IDP_dMRI_TBSS_OD_Middle_cerebellar_peduncle	-0.00182624	0.00452852	-0.403276	0.686748	-0.00333	0.00491	-0.678	0.498
1980	IDP_dMRI_TBSS_OD_Pontine_crossing_tract	0.00638946	0.00495737	1.28888	0.197448	0.00665	0.00536	1.24	0.215
1981	IDP_dMRI_TBSS_OD_Genu_of_corpus_callosum	-0.00909571	0.00529404	-1.7181	0.0857878	-0.00747	0.00572	-1.31	0.192
1982	IDP_dMRI_TBSS_OD_Body_of_corpus_callosum	-0.0193123	0.00545654	-3.53929	0.000401786	-0.0168	0.00591	-2.84	0.0045
1983	IDP_dMRI_TBSS_OD_Splenium_of_corpus_callosum	0.0115496	0.00519065	2.22507	0.0260836	0.00775	0.0056	1.38	0.167
1984	IDP_dMRI_TBSS_OD_Fornix	-0.00960164	0.0050896	-1.88652	0.059234	-0.0102	0.00549	-1.86	0.0632
1985	IDP_dMRI_TBSS_OD_Corticospinal_tract_R	0.00829045	0.00547029	1.51554	0.129646	0.00569	0.00592	0.962	0.336
1986	IDP_dMRI_TBSS_OD_Corticospinal_tract_L	0.0121557	0.00553786	2.19502	0.0281692	0.0077	0.006	1.28	0.199
1987	IDP_dMRI_TBSS_OD_Medial_lemniscus_R	-0.00542362	0.00538973	-1.00629	0.314285	-0.00758	0.00582	-1.3	0.193
1988	IDP_dMRI_TBSS_OD_Medial_lemniscus_L	-0.00149337	0.0054538	-0.273822	0.784223	-0.00611	0.00588	-1.04	0.299
1989	IDP_dMRI_TBSS_OD_Inferior_cerebellar_peduncle_R	-0.00289503	0.00483181	-0.59916	0.54907	-0.00366	0.00523	-0.7	0.484
1990	IDP_dMRI_TBSS_OD_Inferior_cerebellar_peduncle_L	-0.000689534	0.00499295	-0.138101	0.890161	-0.00272	0.0054	-0.505	0.614
1991	IDP_dMRI_TBSS_OD_Superior_cerebellar_peduncle_R	0.0105424	0.005114	2.06149	0.0392649	0.00739	0.0055	1.34	0.179
1992	IDP_dMRI_TBSS_OD_Superior_cerebellar_peduncle_L	0.00616776	0.00518762	1.18894	0.234473	0.00522	0.00559	0.934	0.35
1993	IDP_dMRI_TBSS_OD_Cerebral_peduncle_R	-0.00246866	0.00526143	-0.4692	0.63893	0.000986	0.00566	0.174	0.862
1994	IDP_dMRI_TBSS_OD_Cerebral_peduncle_L	-0.00192831	0.00532224	-0.362312	0.717121	0.00218	0.00572	0.381	0.703
1995	IDP_dMRI_TBSS_OD_Anterior_limb_of_internal_capsule_R	-0.0162241	0.00544637	-2.97889	0.00289514	-0.0173	0.00589	-2.94	0.00327
1996	IDP_dMRI_TBSS_OD_Anterior_limb_of_internal_capsule_L	-0.0119062	0.005465	-2.17863	0.0293664	-0.0128	0.0059	-2.17	0.03
[truncated: 1,925 more rows]
