# Supplementary material for: Telomere length and brain imaging phenotypes in UK Biobank
Source: PLoS One. 2023 Mar 22;18(3):e0282363. doi: 10.1371/journal.pone.0282363 (PMC10032499; doi:10.1371/journal.pone.0282363)
Supplement: S3 Table — (XLSX) [file pone.0282363.s005.xlsx]

## Sheet: STable 3 con.csv
STable 3: Associations between leucocyte telomere length and T1/T2 contrast (mean and median values) image-derived phenotypes
	Mean T1/T2 contrast				Median T1/T2 contrast
IDP	estimate	std.error	statistic	p.value	estimate	std.error	statistic	p.value
L_bankssts	-0.000867	0.00622	-0.139	0.889	-0.000867	0.00622	-0.139	0.889
R_bankssts	0.00707	0.00618	1.14	0.252	0.00707	0.00618	1.14	0.252
L_caudalanteriorcingulate	-0.00217	0.0059	-0.368	0.713	-0.00217	0.0059	-0.368	0.713
R_caudalanteriorcingulate	-0.0042	0.0059	-0.712	0.476	-0.0042	0.0059	-0.712	0.476
L_caudalmiddlefronta	0.00715	0.00615	1.16	0.245	0.00715	0.00615	1.16	0.245
R_caudalmiddlefrontal	0.0125	0.00613	2.04	0.0416	0.0125	0.00613	2.04	0.0416
L_cuneus	-0.00695	0.00628	-1.11	0.268	-0.00695	0.00628	-1.11	0.268
R_cuneu	0.00529	0.00623	0.849	0.396	0.00529	0.00623	0.849	0.396
L_entorhinal	0.00702	0.00623	1.13	0.26	0.00702	0.00623	1.13	0.26
R_entorhinal	-0.00257	0.00623	-0.413	0.68	-0.00257	0.00623	-0.413	0.68
L_frontalpole	-0.000117	0.00626	-0.0187	0.985	-0.000117	0.00626	-0.0187	0.985
R_frontalpole	0.00169	0.00625	0.271	0.786	0.00169	0.00625	0.271	0.786
L_fusiform	0.0158	0.0061	2.59	0.00948	0.0158	0.0061	2.59	0.00948
R_fusiform	0.0151	0.00613	2.47	0.0136	0.0151	0.00613	2.47	0.0136
L_inferiorparietal	0.00838	0.00606	1.38	0.166	0.00838	0.00606	1.38	0.166
R_inferiorparietal	0.0016	0.00617	0.26	0.795	0.0016	0.00617	0.26	0.795
L_inferiortemporal	0.0032	0.00619	0.517	0.605	0.0032	0.00619	0.517	0.605
R_inferiortemporal	0.000218	0.00613	0.0355	0.972	0.000218	0.00613	0.0355	0.972
L_insula	0.00044	0.00596	0.0739	0.941	0.00044	0.00596	0.0739	0.941
R_insula	0.00223	0.00608	0.366	0.714	0.00223	0.00608	0.366	0.714
L_isthmuscingulate	-0.00745	0.00621	-1.2	0.231	-0.00745	0.00621	-1.2	0.231
R_isthmuscingulate	-0.00348	0.00621	-0.561	0.575	-0.00348	0.00621	-0.561	0.575
L_lateraloccipital	-0.00221	0.00607	-0.364	0.716	-0.00221	0.00607	-0.364	0.716
R_lateraloccipital	0.000134	0.00618	0.0216	0.983	0.000134	0.00618	0.0216	0.983
L_lateralorbitofrontal	-0.0085	0.00608	-1.4	0.163	-0.0085	0.00608	-1.4	0.163
R_lateralorbitofrontal	0.00234	0.00617	0.379	0.704	0.00234	0.00617	0.379	0.704
L_parsopercularis	0.0165	0.00625	2.65	0.00816	0.0165	0.00625	2.65	0.00816
R_parsopercularis	0.00784	0.00614	1.28	0.202	0.00784	0.00614	1.28	0.202
L_parsorbitalis	-0.00779	0.00626	-1.25	0.213	-0.00779	0.00626	-1.25	0.213
R_parsorbitalis	0.00338	0.00623	0.543	0.587	0.00338	0.00623	0.543	0.587
L_parstriangularis	-0.00141	0.00622	-0.226	0.821	-0.00141	0.00622	-0.226	0.821
R_parstriangularis	0.00851	0.00623	1.37	0.172	0.00851	0.00623	1.37	0.172
L_pericalcarine	0.00219	0.00623	0.352	0.725	0.00219	0.00623	0.352	0.725
R_pericalcarine	0.0169	0.00624	2.7	0.00684	0.0169	0.00624	2.7	0.00684
L_postcentral	0.00329	0.00621	0.529	0.596	0.00329	0.00621	0.529	0.596
R_postcentral	0.00464	0.00617	0.751	0.452	0.00464	0.00617	0.751	0.452
L_posteriorcingulate	-0.00166	0.00588	-0.282	0.778	-0.00166	0.00588	-0.282	0.778
R_posteriorcingulate	-0.00946	0.00584	-1.62	0.105	-0.00946	0.00584	-1.62	0.105
L_precentral	0.000919	0.00623	0.148	0.883	0.000919	0.00623	0.148	0.883
R_precentral	-0.00114	0.00624	-0.182	0.856	-0.00114	0.00624	-0.182	0.856
L_precuneus	0.00236	0.00618	0.382	0.703	0.00236	0.00618	0.382	0.703
R_precuneus	0.00542	0.0062	0.875	0.382	0.00542	0.0062	0.875	0.382
L_rostralanteriorcingulate	-0.00684	0.00599	-1.14	0.253	-0.00684	0.00599	-1.14	0.253
R_rostralanteriorcingulate	0.00134	0.00596	0.224	0.823	0.00134	0.00596	0.224	0.823
L_rostralmiddlefrontal	0.0096	0.00607	1.58	0.114	0.0096	0.00607	1.58	0.114
R_rostralmiddlefrontal	0.0118	0.00611	1.93	0.053	0.0118	0.00611	1.93	0.053
L_superiorfrontal	0.0176	0.006	2.94	0.0033	0.0176	0.006	2.94	0.0033
R_superiorfrontal	0.0104	0.00603	1.72	0.0862	0.0104	0.00603	1.72	0.0862
L_superiorparietal	0.00555	0.00603	0.92	0.358	0.00555	0.00603	0.92	0.358
R_superiorparietal	0.00174	0.00611	0.284	0.776	0.00174	0.00611	0.284	0.776
L_superiortemporal	0.0025	0.00622	0.402	0.688	0.0025	0.00622	0.402	0.688
R_superiortemporal	0.00444	0.00622	0.713	0.476	0.00444	0.00622	0.713	0.476
L_supramarginal	-0.00138	0.00615	-0.224	0.823	-0.00138	0.00615	-0.224	0.823
R_supramarginal	-0.00722	0.00611	-1.18	0.237	-0.00722	0.00611	-1.18	0.237
L_temporalpole	-0.00752	0.00619	-1.21	0.224	-0.00752	0.00619	-1.21	0.224
R_temporalpole	0.0151	0.00623	2.42	0.0157	0.0151	0.00623	2.42	0.0157
L_transversetemporal	-0.0206	0.00586	-3.51	0.000456	-0.0206	0.00586	-3.51	0.000456
R_transversetemporal	-0.0152	0.00579	-2.62	0.00881	-0.0152	0.00579	-2.62	0.00881
Estimates generated from regression models adjusted for: all image-related confounds, age, age^2, age^3, sex, age*sex, leucocyte count, genetic ancestry, smoking, alcohol intake, body mass index,
Estimates represent S.D. change in contrast for 1 S.D. increase in telomere length.
Abbreviations: IDP - image-derived phenotype, L - left, R - right, S.D. - standard deviation
