# Supplementary material for: Telomere length and brain imaging phenotypes in UK Biobank
Source: PLoS One. 2023 Mar 22;18(3):e0282363. doi: 10.1371/journal.pone.0282363 (PMC10032499; doi:10.1371/journal.pone.0282363)
Supplement: S5 Table — (XLSX) [file pone.0282363.s007.xlsx]

## Sheet: Cluster 1
IDP number	IDP name	Weighting
792	BA-exvivo_lh_area_V2	7.86228
806	BA-exvivo_rh_area_V2	7.80335
791	BA-exvivo_lh_area_V1	7.55467
805	BA-exvivo_rh_area_V1	7.44271
828	aparc-DKTatlas_lh_area_pericalcarine	7.34786
668	aparc-Desikan_lh_area_pericalcarine	7.30477
989	aparc-a2009s_rh_area_S-calcarine	7.2627
434	BA-exvivo_rh_volume_V2	7.234
420	BA-exvivo_lh_volume_V2	7.2212
859	aparc-DKTatlas_rh_area_pericalcarine	7.21118
702	aparc-Desikan_rh_area_pericalcarine	7.1929
915	aparc-a2009s_lh_area_S-calcarine	7.19284
617	aparc-a2009s_rh_volume_S-calcarine	7.14266
543	aparc-a2009s_lh_volume_S-calcarine	7.11222
456	aparc-DKTatlas_lh_volume_pericalcarine	7.0584
73	IDP_T1_FAST_ROIs_R_intracalc_cortex	7.03319
363	aparc-Desikan_lh_volume_pericalcarine	7.02775

## Sheet: Cluster 2
IDP number	IDP name	Weighting
540	aparc-a2009s_lh_volume_Lat-Fis-post	6.54788
115	IDP_T1_FAST_ROIs_R_heschl_gyrus	6.61151
677	aparc-Desikan_lh_area_superiortemporal	6.75289
117	IDP_T1_FAST_ROIs_R_planum_temporale	6.80145
912	aparc-a2009s_lh_area_Lat-Fis-post	6.86882
986	aparc-a2009s_rh_area_Lat-Fis-post	6.87718
116	IDP_T1_FAST_ROIs_L_planum_temporale	7.54943

## Sheet: Cluster 3
IDP number	IDP name	Weighting
822	aparc-DKTatlas_lh_area_middletemporal	7.64326
944	aparc-a2009s_lh_area_S-temporal-sup	7.12464
450	aparc-DKTatlas_lh_volume_middletemporal	7.1208
853	aparc-DKTatlas_rh_area_middletemporal	7.10266
572	aparc-a2009s_lh_volume_S-temporal-sup	6.91963
662	aparc-Desikan_lh_area_middletemporal	6.90461
481	aparc-DKTatlas_rh_volume_middletemporal	6.82608
723	aparc-pial_lh_area_inferiorparietal	6.68416
655	aparc-Desikan_lh_area_inferiorparietal	6.68061
815	aparc-DKTatlas_lh_area_inferiorparietal	6.61393
1018	aparc-a2009s_rh_area_S-temporal-sup	6.59095
696	aparc-Desikan_rh_area_middletemporal	6.559
646	aparc-a2009s_rh_volume_S-temporal-sup	6.51383

## Sheet: Cluster 4
IDP number	IDP name	Weighting
688	aparc-Desikan_rh_area_fusiform	-5.02
755	aparc-pial_rh_area_fusiform	-4.98
845	aparc-DKTatlas_rh_area_fusiform	-4.71
995	aparc-a2009s_rh_area_S-collat-transv-ant	-4.57
654	aparc-Desikan_lh_area_fusiform	-4.53
1500	IDP_dMRI_TBSS_FA_Tapetum_R	4.26
182	aseg_global_volume_CC-Posterior	3.91
691	aparc-Desikan_rh_area_isthmuscingulate	3.87
1983	IDP_dMRI_TBSS_OD_Splenium_of_corpus_callosum	3.84
848	aparc-DKTatlas_rh_area_isthmuscingulate	3.83
186	aseg_global_volume_CC-Anterior	3.79
758	aparc-pial_rh_area_isthmuscingulate	3.65

## Sheet: Cluster 5
IDP number	IDP name	Weighting
1605	IDP_dMRI_TBSS_MD_Pontine_crossing_tract	10
1610	IDP_dMRI_TBSS_MD_Corticospinal_tract_R	9.29
1611	IDP_dMRI_TBSS_MD_Corticospinal_tract_L	8.86
1612	IDP_dMRI_TBSS_MD_Medial_lemniscus_R	8.25
1613	IDP_dMRI_TBSS_MD_Medial_lemniscus_L	8.58
1653	IDP_dMRI_TBSS_L1_Pontine_crossing_tract	9.43
1661	IDP_dMRI_TBSS_L1_Medial_lemniscus_L	8.03
1701	IDP_dMRI_TBSS_L2_Pontine_crossing_tract	9.25
1706	IDP_dMRI_TBSS_L2_Corticospinal_tract_R	8.35
1707	IDP_dMRI_TBSS_L2_Corticospinal_tract_L	8.15
1749	IDP_dMRI_TBSS_L3_Pontine_crossing_tract	9.38
1754	IDP_dMRI_TBSS_L3_Corticospinal_tract_R	8.9
1755	IDP_dMRI_TBSS_L3_Corticospinal_tract_L	8.59
2055	IDP_dMRI_TBSS_ISOVF_Pontine_crossing_tract	9.38
2060	IDP_dMRI_TBSS_ISOVF_Corticospinal_tract_R	8.39

## Sheet: Cluster 6
IDP number	IDP name	Weighting
3	IDP_T1_SIENAX_CSF_normalised_volume	7.77
4	IDP_T1_SIENAX_CSF_unnormalised_volume	7.77
173	aseg_global_volume_VentricleChoroid	7.8
191	aseg_lh_volume_Lateral-Ventricle	7.54
208	aseg_rh_volume_Lateral-Ventricle	7.49
1609	IDP_dMRI_TBSS_MD_Fornix	6.71
1657	IDP_dMRI_TBSS_L1_Fornix	6.32
1705	IDP_dMRI_TBSS_L2_Fornix	6.82
1753	IDP_dMRI_TBSS_L3_Fornix	6.67
2059	IDP_dMRI_TBSS_ISOVF_Fornix	6.53
1459	IDP_dMRI_TBSS_FA_Fornix	-6.37
1532	IDP_dMRI_TBSS_MO_Body_of_corpus_callosum	-6.1
1984	IDP_dMRI_TBSS_OD_Fornix	6.03
2050	IDP_dMRI_ProbtrackX_OD_str_l	-5.69
2051	IDP_dMRI_ProbtrackX_OD_str_r	-5.66
1534	IDP_dMRI_TBSS_MO_Fornix	-5.53
1534	IDP_dMRI_TBSS_MO_Fornix	-5.53
1997	IDP_dMRI_TBSS_OD_Posterior_limb_of_internal_capsule_R	-5.41
1353	aseg_rh_intensity_Lateral-Ventricle	-5.41
1366	aseg_rh_intensity_choroid-plexus	-5.13
1352	aseg_lh_intensity_choroid-plexus	-5.1

## Sheet: Cluster 7
IDP number	IDP name	Weighting
522	aparc-a2009s_lh_volume_G-oc-temp-med-Parahip	7.65399
264	HippSubfield_lh_volume_Whole-hippocampus	7.46256
263	HippSubfield_lh_volume_Whole-hippocampal-head	7.39271
246	HippSubfield_lh_volume_subiculum-head	7.27
286	HippSubfield_rh_volume_Whole-hippocampus	7.16014
285	HippSubfield_rh_volume_Whole-hippocampal-head	7.13605
795	BA-exvivo_lh_area_entorhinal	7.11953
268	HippSubfield_rh_volume_subiculum-head	7.10915
423	BA-exvivo_lh_volume_entorhinal	7.02361
271	HippSubfield_rh_volume_CA1-head	6.98787
422	BA-exvivo_lh_volume_perirhinal	6.98273
199	aseg_lh_volume_Hippocampus	6.97
596	aparc-a2009s_rh_volume_G-oc-temp-med-Parahip	6.95133
441	aparc-DKTatlas_lh_volume_entorhinal	6.93058
249	HippSubfield_lh_volume_CA1-head	6.93
813	aparc-DKTatlas_lh_area_entorhinal	6.84456

## Sheet: Cluster 8
IDP number	IDP name	Weighting	Location	Network	Average connectivity sign*
2181	rfMRI_amplitudes(ICA100_node_16)	8.92	Inferior_occipital;Middle_occipital	Visual	-
2163	rfMRI_amplitudes(ICA25_node_19)	8.85	Inferior_occipital;Middle_occipital	Visual	-
2516	rfMRI_connectivity(ICA100_edge_86)	8.18	(Calcarine;Lingual)<=>(Cuneus;Superior_occipital)	(Visual)<=>(Visual)	+
2152	rfMRI_amplitudes(ICA25_node_8)	8.06	Lingual;Calcarine;Superior_occipital	Visual	-
2148	rfMRI_amplitudes(ICA25_node_4)	7.98	Calcarine;Lingual;Cuneus	Visual	-
2166	rfMRI_amplitudes(ICA100_node_1)	7.95	Calcarine;Lingual;Cuneus	Visual	+
2179	rfMRI_amplitudes(ICA100_node_14)	7.89	Cuneus;Superior_occipital	Visual	+
2169	rfMRI_amplitudes(ICA100_node_4)	7.81	Middle_occipital;Superior_occipital	Attention;Visual	+
2146	rfMRI_amplitudes(ICA25_node_2)	7.77	Rolandic_operculum;SupraMarginal;Insula	Salience;Motor	-
2168	rfMRI_amplitudes(ICA100_node_3)	7.31	Lingual;Fusiform	Visual	-
2454	rfMRI_connectivity(ICA100_edge_24)	7.04	(Lingual;Fusiform)<=>(Calcarine;Lingual)	(Visual)<=>(Visual)	+
*Positive connectivity denoted by '+'; negative (anticorrelateion) connectivity is signified by '-'
Abbreviations: rfMRI - resting state functional magnetic resonance imaging, ICA - independent components analysis

## Sheet: Cluster 9
IDP number	IDP name	Weighting
2019	IDP_dMRI_TBSS_OD_Superior_longitudinal_fasciculus_R	6.20073
2029	IDP_dMRI_ProbtrackX_OD_atr_l	6.09898
2014	IDP_dMRI_TBSS_OD_Cingulum_cingulate_gyrus_L	6.08245
2030	IDP_dMRI_ProbtrackX_OD_atr_r	5.98598
2049	IDP_dMRI_ProbtrackX_OD_slf_r	5.93421
2013	IDP_dMRI_TBSS_OD_Cingulum_cingulate_gyrus_R	5.84135
2020	IDP_dMRI_TBSS_OD_Superior_longitudinal_fasciculus_L	5.71886
2002	IDP_dMRI_TBSS_OD_Anterior_corona_radiata_L	5.69572
2003	IDP_dMRI_TBSS_OD_Superior_corona_radiata_R	5.67119
2001	IDP_dMRI_TBSS_OD_Anterior_corona_radiata_R	5.62287

## Sheet: Cluster 10
IDP number	IDP name	Weighting
125	IDP_T1_FAST_ROIs_R_caudate	4.07889
2044	IDP_dMRI_ProbtrackX_OD_ml_l	4.01671
124	IDP_T1_FAST_ROIs_L_caudate	3.98858
2045	IDP_dMRI_ProbtrackX_OD_ml_r	3.93613
1765	IDP_dMRI_TBSS_L3_Anterior_limb_of_internal_capsule_L	3.78754
1764	IDP_dMRI_TBSS_L3_Anterior_limb_of_internal_capsule_R	3.77137
33	IDP_T1_FAST_ROIs_R_mid_front_gyrus	3.72506
1990	IDP_dMRI_TBSS_OD_Inferior_cerebellar_peduncle_L	3.72093
1940	IDP_dMRI_TBSS_ICVF_Cingulum_hippocampus_R	3.66027

[truncated: 11 more sheets: Cluster 11, Cluster 12, Cluster 13, Cluster 14, Cluster 15, Cluster 16, Cluster 17, Cluster 18, Cluster 19, Cluster 20, associations_TL]
