# Supplementary material for: Telomere length and brain imaging phenotypes in UK Biobank
Source: PLoS One. 2023 Mar 22;18(3):e0282363. doi: 10.1371/journal.pone.0282363 (PMC10032499; doi:10.1371/journal.pone.0282363)
Supplement: S6 Table — (XLSX) [file pone.0282363.s008.xlsx]

## Sheet: Sheet1
Table 6: Association of leucocyte telomere length with cognitive test performance at three study timepoints.
	Time point
Cognitive test	Baseline assessment		Online follow up		Imaging visit
	Beta(95% CI)	p value	Beta(95% CI)	p value	Beta(95% CI)	p value
Digit span	0.02(-0.01 to 0.05)	0.28	4.00E-03(-0.04 to 0.05)	0.85	-3.74E-03(-0.02 to 0.01)	0.672
Prospective memory	7.97E-03(-0.01 to 0.03)	0.41			8.30E-03(-3.89E-03 to 0.02)	0.182
Fluid intelligence	-4.27E-06(-0.03 to 0.03)	1	0.05(5.76E-03 to 0.09)	0.03	0.02(4.81E-04 to 0.03)	0.0445
Reaction time	9.67E-03(-0.02 to 0.04)	0.58			0.01(-4.56E-03 to 0.03)	0.145
Pairs matching 1	-0.02(-0.04 to 0.01)	0.15	-2.36E-03(-0.02 to 0.01)	0.72	1.22E-03(-0.01 to 0.01)	0.846
Pairs matching 2	0.01(-0.05 to 0.02)	0.43	4.06E-03(-0.04 to 0.05)	0.86	-0.01 (-0.03 to 4.00E-03)	0.142
Pairs matching 3			-9.56E-03(-0.04 to 0.02)	0.49	9.51E-03(-7.00E-03 to 0.03)	0.262
Digit substitution			2.34E-03(-0.04 to 0.04)	0.91	0.02(-6.42E-04 to 0.03)	0.06
TMT A			-0.06(-0.10 to -0.01)	0.01	3.52E-03(-0.01 to 0.02)	0.69
TMT B			-0.01(-0.06 to 0.03)	0.48	-0.01(-0.03 to 3.74E-03)	0.13
Tower rearranging					0.03(0.01 to 0.05)	0.003
Matrix pattern					0.02(-1.56E-03 to 0.03)	0.07
	Not assessed
Estimates generated from multiple linear regression models adjusted for: age, age^2, sex, educational qualifications, Townsend Deprivation Index, genetic ethnicity, household income,
historical job code, leucocyte count, body mass index, alcohol intake, smoking
Cognitive test score and telomere length are quantile normalized. Estimates represent S.D. change in cognitive test score for a 1 S.D. increase in telomere length
Abbreviations: TMT - trail-making test, CI - confidence interval, S.D. - standard deviation.
